# Supplementary material for: Inference of hierarchical regulatory network of estrogen-dependent breast cancer through ChIP-based data
Source: BMC Syst Biol. 2010 Dec 17;4:170. doi: 10.1186/1752-0509-4-170 (PMC3012048; doi:10.1186/1752-0509-4-170)
Supplement: Additional file 1 — Table S1. A distribution of locations of Pol-II and ERα binding sites relative to Human HG18 RefSeq Genes three ChIP-based datasets in MCF7 cell line. [file 1752-0509-4-170-S1.XLS]

## Sheet: Sheet1
	ER-seq	ER-PET	ER-chip	PolII-seq	PolII-PET	PolII-chip	ER-seq %	ER-pet %	ER-chip %	PolII-seq %	PolII-PET %	PolII-chip %
5' Distal	1836	2168	982	923	963	357	0.146692	0.147453	0.0943414	0.0696026	0.0733267	0.0311654
5' Proximal	599	624	267	411	370	180	0.0478587	0.0424403	0.0256509	0.0309931	0.0281733	0.0157137
5' Core	383	299	149	335	932	643	0.0306008	0.020336	0.0143145	0.025262	0.0709663	0.0561327
TSS	360	227	159	1261	3775	3027	0.0287632	0.015439	0.0152752	0.0950909	0.287444	0.264251
WithinGene Core	487	359	328	774	1068	1474	0.0389102	0.0244168	0.0315112	0.0583666	0.0813219	0.128677
WithinGene Proximal	805	790	656	1574	961	913	0.0643177	0.0537305	0.0630224	0.118694	0.0731744	0.0797032
WithinGene Distal	3966	4742	5434	5368	2365	3609	0.316874	0.322519	0.522048	0.404796	0.180081	0.315059
3' Core	223	194	111	659	403	292	0.0178172	0.0131946	0.0106638	0.0496946	0.0306861	0.0254911
3' Proximal	509	514	234	753	386	313	0.0406679	0.0349589	0.0224805	0.056783	0.0293916	0.0273243
3' Distal	1509	1789	819	683	897	288	0.120566	0.121676	0.0786819	0.0515044	0.0683012	0.0251419
Gene Desert	1839	2997	1270	520	1013	360	0.146932	0.203836	0.12201	0.0392127	0.0771339	0.0314273
total	12516	14703	10409	13261	13133	11455	1	1	1	1	1	1
