# Supplementary material for: Inference of hierarchical regulatory network of estrogen-dependent breast cancer through ChIP-based data
Source: BMC Syst Biol. 2010 Dec 17;4:170. doi: 10.1186/1752-0509-4-170 (PMC3012048; doi:10.1186/1752-0509-4-170)
Supplement: Additional file 5 — Table S2. The list of common TFs among all three regulatory networks. [file 1752-0509-4-170-S5.XLS]

## Sheet: Sheet1
Common genes lists	Type
ER	Hub TF
RORA	Hub TF
FOS	Hub TF
FOXA1	Hub TF
PITX2	Hub TF
MYC	Normal TF, up-regulated
TRPS1	Normal TF, up-regulated
NRIP1	Normal TF, up-regulated
ZNRF1	Normal TF, up-regulated
MLLT2	Normal TF, up-regulated
RARA	Normal TF, up-regulated
SIAH2	Normal TF, up-regulated
MSX2	Normal TF, down-regulated
HES1	Normal TF, down-regulated
BATF	Normal TF, down-regulated
SREBF1	Normal TF, down-regulated
