# Supplementary material for: Inference of hierarchical regulatory network of estrogen-dependent breast cancer through ChIP-based data
Source: BMC Syst Biol. 2010 Dec 17;4:170. doi: 10.1186/1752-0509-4-170 (PMC3012048; doi:10.1186/1752-0509-4-170)
Supplement: Additional file 7 — Table S3. A. The five paths for ERα regulated genes identified by DREM analysis in ChIP-seq data. B. The five paths for ERα regulated genes identified by DREM analysis in ChIP-PET data. C. The five paths for ERα regulated genes identified by DREM analysis in ChIP-chip data. [file 1752-0509-4-170-S7.XLS]

## Sheet: A. ChIP-seq
Path 1	Path 2	Path 3	Path 4	Path 5
ABCE1	AGR2	2010-09-02	2010-03-02	ABCG1
ABHD2	ALG6	ABHD3	ABCC3	ANG
AMD1	ANLN	ADAT1	ABCC5	ANKRD35
AMMECR1	ANP32E	ADD3	ACP6	AXUD1
ATAD2	AP1S3	AGPAT5	ADRA2C	B3GALT4
B3GALT3	AP3M1	ALS4	AHNAK	BAK1
C10ORF117	APRIN	ANK3	AKAP8L	BCL2L1
C10ORF18	ASF1B	API5	ALAS1	BIP-ASSOCIATED
C11ORF8	BARD1	APPBP1	ANXA6	BMF
C21ORF91	BRRN1	ARID4B	ANXA9	BTBD4
C6ORF141	C10ORF3	ARMC1	APOBEC3B	C20ORF114
C7ORF2	C20ORF172	ASCC3	ARNT2	CASP9
C9ORF76	C2ORF23	ATF1	BA395L14.2	CDKN2C
CA12	CAP-G	ATP6V1C1	BAMBI	CLDN9
CA2	CBX3	BAG5	BATF	COLM
CCNE2	CCDC14	BAZ1B	BCAS1	CTNND2
CD33L3	CCNA2	BAZ2B	BCAS4	CTSF
CDC6	CDC2	BCAS2	BCL7C	CYP1A1
CDCA7	CENPH	BRI3BP	BDGI	CYP4B1
CDH26	CGI-117	C10ORF119	BEXL1	DBP
CEBPZ	CHUK	C10ORF22	BHLHB2	DDIT4
CHML	CSTF3	C11ORF23	BMP7	DHRS3
CSE1L	CTNNAL1	C12ORF11	BRI3	DNCL2B
CXCL12	CTPS	C14ORF147	C10ORF26	EFNA1
DDX21	CXORF53	C1ORF2	C11ORF2	ELF3
DEPDC6	DDAH1	C1ORF22	C14ORF79	EPAS1
DKFZP686C06120	DEK	C20ORF160	C19ORF21	FAM43A
DKFZP781N1244	DHFR	C20ORF177	C19ORF33	FAM46B
E2F7	DKFZP434B168	C20ORF45	C6ORF109	FBXO6
ESCO1	DKFZP686B19246	C6ORF211	C7ORF20	FLJ10901
FIGNL1	DUP	C6ORF97	CAMK2G	FLJ10986
FLJ10826	EIF1AX	C9ORF40	CAPN1	FLJ11000
FLJ11100	ELF1	CALM1	CAPS	FLJ35392
FLJ20760	EXOSC9	CBWD1	CBX6	FLJ41603
FOS	FANCL	CBX5	CCNG2	FLN29
FREM2	FBXO5	CCNB2	CDH3	FRAT1
GALNT4	FHL1	CCT5	CERK	FZD2
HCK	FIBULIN	CDCA5	CGN	GPR30
HELLS	FKBP4	CENTB2	CLCN7	GPRC5C
HEY2	FKBP5	CHD9	CLDN7	GRB7
HIF1A	FLJ13912	CNOT8	CLSTN1	HIG2
HSPC120	FLJ20311	CPSF5	CMKOR1	IFI27
HSPCA	FLJ20641	CSNK1G3	CNDP2	IFI35
HSPH1	FLJ21908	CSPG5	CNP	IL1R1
IGFBP4	FLJ34120	CUL4B	COL9A2	IRF7
KIAA0575	FLJ40869	CYCS	CRY2	ISGF3G
KIAA1033	FNDC3A	DCBLD2	CSGLCAT	ITPKC
KIAA1333	FSHPRH1	DCK	CSNK1D	JUNDM2
KIF11	GFRA1	DCLRE1B	CTSH	KIAA1217
KLK11	GMFB	DDX10	CTSL	KIAA1305
L2DTL	GMNN	DDX20	CYB561D1	KIAA1769
MGC111034	GPD2	DDX46	DDAH2	KRT7
MGC17720	HADHSC	DHX15	DEAF1	LAMB2
MGC20791	HMGB2	DJ383J4.3	DKFZP434F162	LMCD1
MKI67IP	HPRT1	DKC1	DKFZP434G171	LOC400451
MLF1IP	HSPC031	DKFZP586G011	DKFZP434P167	LYPDC1
MLH3	HSPD1	DKFZP586L0724	DKFZP686F01113	MB
MSH2	IDH3A	DKFZP762C1112	DKFZP686H22230	MGC39325
MYC	KIAA0186	DLD	DKFZP761G1923	MGC71792
NARG1	KIAA0528	DLG3	DNAJB2	MVP
NOLC1	KIAA0869	DNAJA1	DNAJC4	MXD4
NPY1R	KIAA1026	DNAJC9	DPP7	NDRG1
NRIP1	KIAA1387	DNMT1	ECHDC2	OAS1
NUP35	KIAA1794	DSCAM	EPN3	OASL
OXR1	KIF2	E2F6	ERBB2	PKIG
PAICS	KNTC1	EEF1E1	EVER1	PLLP
PEO1	KNTC2	EIF5	EXT1	PPL
PKIB	LMNB1	EIF5B	FAM53B	RAB26
PLOD2	LOC139886	FADS1	FBXW4	RAP1GA1
PMAIP1	LRRFIP2	FAM35A	FEZ1	RASD1
POLR1B	MASTL	FANCA	FLCN	REG4
PPAT	MCFP	FBXO30	FLJ11196	RGAG4
PRO34005	MCM3	FEN1	FLJ11277	RND1
PRO34683	MCM4	FER1L3	FLJ12436	SAT2
RANBP2L1	MCM6	FH	FLJ12875	SCNN1A
RERG	MDM1	FLJ10853	FLJ14249	SERHL2
RG9MTD1	MELK	FLJ11171	FLJ20551	SERPINB1
RIOK2	METAP2	FLJ13089	FLJ21035	SH2D3A
RLN2	MGC2408	FLJ14753	FLJ22184	SOX9
SFXN2	MGC32810	FLJ21869	FLJ24011	SPAG4
SGK	MGC4308	FLJ22679	FLJ32372	ST3GAL1
SGKL	MGC70512	FLJ32549	FUK	TBC1D2
SLC22A5	MLLT2	FLJ38973	G1P3	TNFAIP2
SLC26A2	MSH6	FXR1	GAA	TP53INP2
STC2	MYO5C	FYTTD1	GALNT10	TSC22D3
SYTL4	NEK4	GART	GALT	UBXD1
THNSL1	NETO2	GBE1	GARNL4	UPK1A
TIP120	NMD3	GCL	GAS2L1	VAMP5
TIPARP	NRCAM	GEM	GATA2	WDR13
TIPIN	NUP155	GEMIN5	GDF15	ZFYVE19
USP15	NUP160	GK001	GDPD3
WDR51B	NUP54	GLO1	GENEX3414
ZFP1	OSMR	GMPS	GLIS2
ZNF600	P15	GNA13	GPR108
ZRF1	PBK	GPATC4	GRN
	PCP4	GPHN	GTF2IRD1
	PDE7A	GTPBP4	GUSB
	POLA	HCRP1	HDAC5
	POLA2	HDAC2	HDHD3
	PPIF	HNRPA2B1	HES1
	PPIL5	HNRPH1	HEXA
	PRPS2	HNRPH2	HIST3H2A
	PSIP1	HRB	HLA-A
	PTPLB	HRIHFB2115	HLA-C
	PUS1	HSPA8	HMGCL
	RAD54B	IARS	HSPG2
	RB1	IFRD1	ID1
	RET	IPLA2-2	ID3
	RFC3	IVNS1ABP	IER2
	RFC4	KCT3	IL4R
	RFWD3	KIAA0097	ILVBL
	RNF138	KIAA0103	INHBB
	ROD1	KIAA0754	INPP5A
	RRM1	KIAA1704	INTRAMEMBRANE
	RRM2	KIAA1966	IRF1
	RSRC1	KIAA2010	ITGA3
	SCAMP1	KIF5B	JUB
	SCYL2	LDHA	JUNB
	SEC10L1	LIG1	KB20
	SEH1L	LOC159090	KIAA0323
	SFRS2IP	LOC220869	KIAA0341
	SHCBP1	LOC339745	KIAA0404
	SIAH2	LRPPRC	KIAA0655
	SIL	MAK3	KIAA1539
	SLC16A7	MAP4K3	KIAA1836
	SLC39A6	MAPK9	L1CAM
	SLC6A14	MCM2	LGALS3BP
	SLC7A1	MCM7	LHFPL2
	SMARCA5	MFN1	LIMK2
	SOX3	MFT	LOC116238
	SP3	MGC24665	LOC146439
	SRP72	MGC40405	LOC162427
	STARD13	MGC88389	LOC201229
	SUPT16H	MGC90296	LOC222171
	SUZ12	MIS12	LOC283687
	TBPL1	MPHOSPH10	LOC441150
	TCERG1	MRPL3	LOC55954
	TCF19	MRPL39	LOC57228
	TFF1	MRPS10	LOC81558
	TFRC	MST4	LRP10
	TGFA	MSTP012	LRP16
	TMPO	MTHFD1	LTBR
	TNFRSF10C	MTR	MARVELD1
	TNPO1	MYCBP	MELL1
	TOP2A	MYEF2	METRNL
	TPD52L1	NAP1L1	MGC105134
	TTF2	NCKAP1	MGC13024
	TYMS	NGLY1	MGC32065
	UBE2T	NPM1	MGC4419
	UCHL5	NSEP1	MGC61550
	UGCG	NT5C3	MGC75238
	UNQ847	NUP153	MGC88182
	VRK2	NUP88	MID1IP1
	WHSC1	NXT2	MKNK2
	XPOT	NY-REN-37	MSX2
	YWHAH	OACT1	MTVR1
	ZBTB38	PAIRBP1	MYADM
	ZNF430	PARP2	MYCL1
	ZNF680	PCGF4	MYH14
		PDCD4	NDRG2
		PIGW	NEDD9
		PJA2	NUCB1
		PKMYT1	NUMA1
		PLCB1	OAZ3
		PPID	PDLIM1
		PPP1CB	PFKFB3
		PPP2CA	PGLS
		PPP3CA	PHC2
		PRC1	PHF1
		PREI3	PHLDA3
		PRKAR2B	PINK1
		PRKRIR	PITPNM1
		PRPF18	PLEC1
		RAB18	PLXNB2
		RACGAP1	PNKP
		RAD21	POLL
		RAD23B	POR
		RAPH1	PPGB
		RB1CC1	PPP1R13L
		RFC5	PRO1567
		RHOBTB3	PSCD2
		RINT1	PSCD3
		RNGTT	PTK6
		RNPC2	PUNC
		RPE	PXN
		RSL1D1	RAB24
		SEC63	RAB3D
		SENP1	RAB43
		SFRS10	RASAL1
		SFRS2	RHOC
		SFRS7	RHOV
		SH2BP1	RPRM
		SIP1	S100A14
		SLBP	S100P
		SLC25A24	SAT
		SLC30A6	SCN1B
		SLC38A2	SDC4
		SLC7A2	SELENBP1
		SMC1L1	SEMA4B
		SNX5	SESN2
		SPAG5	SEZ6L2
		SSB	SH3BP4
		SSR1	SHC2
		STATIP1	SHFM3P1
		SUCLA2	SIRT2
		SYAP1	SLC17A5
		SYNCRIP	SLC22A18
		TAF9	SLC25A23
		TBK1	SLC43A2
		TCEA1	SLC6A8
		TCP1	SLC9A1
		TFCP2L2	SLC9A8
		THRAP1	SPINT1
		TPBG	SPRY1
		TRA1	SREBF1
		TRPS1	SRPX
		TWSG1	SSH3
		TXNDC	STK10
		UBE2V2	STK19
		UBQLN1	SUMF1
		UBXD2	SURF1
		UCK2	SYNGR3
		UG0751C10	TACC2
		UGDH	TBX2
		UNG	TEAD3
		USP8	TFE3
		VPS35	TGFBI
		WDR3	TIMP3
		WRB	TLE2
		WWP1	TMC4
		XBP1	TMEM9
		ZC3HDC8	TMEPAI
		ZMPSTE24	TMPRSS4
		ZMYND11	TNFAIP1
		ZNF11B	TNIP1
		ZNF184	TRAF4
		ZNF239	TRIB3
		ZNF325	TRIM16
		ZWINT	TSPAN1
			TSPYL2
			TUFT1
			UAP1L1
			UBE2I
			UBE2L6
			UNC84B
			USF2
			VEGFB
			VPS18
			WDR23
			ZC3HDC1
			ZDHHC7
			ZFYVE1
			ZGPAT
			ZNF261
			ZNF342
			ZNF467
			ZNF579

## Sheet: B. ChIP-PET
Path 1	Path 2	Path 3	Path 4	Path 5
ABCE1	AGR2	2010-09-02	2010-03-02	ABCG1
ABHD2	ALG6	ABHD3	ABCC3	ANG
AMD1	ANLN	ADAT1	ABCC5	ANKRD35
AMMECR1	ANP32E	ADD3	ACP6	AXUD1
ATAD2	AP1S3	AGPAT5	ADRA2C	B3GALT4
B3GALT3	AP3M1	ALS4	AHNAK	BAK1
C10ORF117	APRIN	ANK3	AKAP8L	BCL2L1
C10ORF18	ASCC3	API5	ALAS1	BIP-ASSOCIATED
C11ORF8	ASF1B	APPBP1	ANXA6	BMF
C21ORF91	BARD1	ARID4B	ANXA9	BTBD4
C6ORF141	BRI3BP	ARMC1	APOBEC3B	C20ORF114
C7ORF2	BRRN1	ATF1	ARNT2	CASP9
C9ORF76	C10ORF3	ATP6V1C1	BA395L14.2	CDKN2C
CA12	C20ORF172	BAG5	BAMBI	CERK
CA2	C2ORF23	BAZ1B	BATF	CLDN9
CCNE2	CAP-G	BAZ2B	BCAS1	COLM
CD33L3	CBX3	BCAS2	BCAS4	CTNND2
CDC6	CCDC14	C10ORF119	BCL7C	CTSF
CDCA7	CCNA2	C10ORF22	BDGI	CYP1A1
CDH26	CDC2	C11ORF23	BEXL1	CYP4B1
CEBPZ	CENPH	C12ORF11	BHLHB2	DBP
CHML	CGI-117	C14ORF147	BMP7	DDIT4
CSE1L	CHUK	C1ORF2	BRI3	DHRS3
CXCL12	CSNK1G3	C1ORF22	C10ORF26	DNCL2B
DDX21	CSTF3	C20ORF160	C11ORF2	EFNA1
DEPDC6	CTNNAL1	C20ORF177	C14ORF79	ELF3
DKFZP686C06120	CTPS	C20ORF45	C19ORF21	EPAS1
DKFZP781N1244	CXORF53	C6ORF211	C19ORF33	FAM43A
E2F7	DDAH1	C6ORF97	C6ORF109	FAM46B
ESCO1	DEK	C9ORF40	C7ORF20	FBXO6
FIGNL1	DHFR	CALM1	CAMK2G	FLJ10901
FLJ10826	DKFZP434B168	CBWD1	CAPN1	FLJ10986
FLJ11100	DKFZP686B19246	CBX5	CAPS	FLJ11000
FLJ20760	DUP	CCNB2	CBX6	FLJ35392
FOS	EIF1AX	CCT5	CCNG2	FLJ41603
FREM2	EXOSC9	CDCA5	CDH3	FLN29
GALNT4	FANCL	CENTB2	CGN	FRAT1
HCK	FBXO5	CHD9	CLCN7	FZD2
HELLS	FHL1	CNOT8	CLDN7	GPR30
HEY2	FIBULIN	CPSF5	CLSTN1	GPRC5C
HIF1A	FKBP4	CSPG5	CMKOR1	GRB7
HSPC120	FKBP5	CUL4B	CNDP2	HIG2
HSPCA	FLJ13912	CYCS	CNP	IFI27
HSPH1	FLJ20311	DCBLD2	COL9A2	IFI35
IGFBP4	FLJ20641	DCK	CRY2	IL1R1
KIAA0575	FLJ21908	DCLRE1B	CSGLCAT	IRF7
KIAA0869	FLJ34120	DDX10	CSNK1D	ISGF3G
KIAA1033	FLJ38973	DDX20	CTSH	ITPKC
KIAA1333	FLJ40869	DDX46	CTSL	JUNDM2
KIF11	FNDC3A	DHX15	CYB561D1	KIAA1217
KLK11	FSHPRH1	DJ383J4.3	DDAH2	KIAA1305
L2DTL	GFRA1	DKC1	DEAF1	KIAA1769
MGC111034	GMFB	DKFZP586G011	DKFZP434F162	KRT7
MGC17720	GMNN	DKFZP586L0724	DKFZP434G171	LAMB2
MGC20791	GPD2	DKFZP762C1112	DKFZP434P167	LMCD1
MKI67IP	HADHSC	DLD	DKFZP686F01113	LOC400451
MLF1IP	HMGB2	DLG3	DKFZP686H22230	LYPDC1
MLH3	HPRT1	DNAJA1	DKFZP761G1923	MB
MSH2	HSPC031	DNAJC9	DNAJB2	MGC39325
MYC	HSPD1	DNMT1	DNAJC4	MGC71792
NARG1	IDH3A	DSCAM	DPP7	MVP
NOLC1	KIAA0186	E2F6	ECHDC2	MXD4
NPY1R	KIAA0528	EEF1E1	EPN3	OAS1
NRIP1	KIAA1026	EIF5	ERBB2	OASL
NUP35	KIAA1387	EIF5B	EVER1	PKIG
OXR1	KIAA1794	ELF1	EXT1	PLLP
PAICS	KIF2	FADS1	FAM53B	PPL
PEO1	KNTC1	FAM35A	FBXW4	RAB26
PKIB	KNTC2	FANCA	FEZ1	RAP1GA1
PLOD2	LMNB1	FBXO30	FLCN	RASD1
PMAIP1	LOC139886	FEN1	FLJ11196	REG4
POLR1B	LRRFIP2	FER1L3	FLJ11277	RGAG4
PPAT	MASTL	FH	FLJ12436	RND1
PRO34005	MCFP	FLJ10853	FLJ12875	SAT2
PRO34683	MCM3	FLJ11171	FLJ14249	SCNN1A
RANBP2L1	MCM4	FLJ13089	FLJ20551	SERHL2
RERG	MCM6	FLJ14753	FLJ21035	SERPINB1
RG9MTD1	MDM1	FLJ21869	FLJ22184	SH2D3A
RIOK2	MELK	FLJ22679	FLJ24011	SOX9
RLN2	METAP2	FLJ32549	FLJ32372	SPAG4
SFXN2	MGC2408	FXR1	FUK	ST3GAL1
SGK	MGC32810	FYTTD1	G1P3	TBC1D2
SGKL	MGC4308	GART	GAA	TNFAIP2
SLC22A5	MGC70512	GBE1	GALNT10	TP53INP2
SLC26A2	MSH6	GCL	GALT	TSC22D3
SLC6A14	MST4	GEM	GARNL4	UBXD1
STC2	NEK4	GEMIN5	GAS2L1	UPK1A
SYTL4	NETO2	GK001	GATA2	VAMP5
THNSL1	NMD3	GLO1	GDF15	WDR13
TIP120	NRCAM	GMPS	GDPD3	ZFYVE19
TIPARP	NUP155	GNA13	GENEX3414
TIPIN	NUP160	GPATC4	GLIS2
USP15	NUP54	GPHN	GPR108
WDR51B	NXT2	GTPBP4	GRN
ZFP1	OSMR	HCRP1	GTF2IRD1
ZNF600	P15	HDAC2	GUSB
ZNF680	PBK	HNRPA2B1	HDAC5
ZRF1	PCP4	HNRPH1	HDHD3
	PDE7A	HNRPH2	HES1
	POLA	HRB	HEXA
	POLA2	HRIHFB2115	HIST3H2A
	PPIF	HSPA8	HLA-A
	PPIL5	IARS	HLA-C
	PRPS2	IFRD1	HMGCL
	PSIP1	IPLA2-2	HSPG2
	PTPLB	IVNS1ABP	ID1
	PUS1	KCT3	ID3
	RAD54B	KIAA0097	IER2
	RB1	KIAA0103	IL4R
	RFC3	KIAA0754	ILVBL
	RFC4	KIAA1704	INHBB
	RFWD3	KIAA1966	INPP5A
	RNF138	KIAA2010	INTRAMEMBRANE
	ROD1	KIF5B	IRF1
	RPE	LDHA	ITGA3
	RRM1	LIG1	JUB
	RRM2	LOC159090	JUNB
	RSRC1	LOC220869	KB20
	SCAMP1	LOC339745	KIAA0323
	SCYL2	LRPPRC	KIAA0341
	SEC10L1	MAK3	KIAA0404
	SEH1L	MAP4K3	KIAA0655
	SFRS2IP	MAPK9	KIAA1539
	SHCBP1	MCM2	KIAA1836
	SIL	MCM7	L1CAM
	SLC16A7	MFN1	LGALS3BP
	SLC39A6	MFT	LHFPL2
	SLC7A1	MGC24665	LIMK2
	SMARCA5	MGC40405	LOC116238
	SOX3	MGC88389	LOC146439
	SP3	MGC90296	LOC162427
	SRP72	MIS12	LOC201229
	STARD13	MLLT2	LOC222171
	SUPT16H	MPHOSPH10	LOC283687
	SUZ12	MRPL3	LOC441150
	TBPL1	MRPL39	LOC55954
	TCERG1	MRPS10	LOC57228
	TCF19	MSTP012	LOC81558
	TFF1	MTHFD1	LRP10
	TFRC	MTR	LRP16
	TGFA	MYCBP	LTBR
	TMPO	MYEF2	MARVELD1
	TNFRSF10C	MYO5C	MELL1
	TNPO1	NAP1L1	METRNL
	TOP2A	NCKAP1	MGC105134
	TPD52L1	NGLY1	MGC13024
	TTF2	NPM1	MGC32065
	TYMS	NSEP1	MGC4419
	UBE2T	NT5C3	MGC61550
	UCHL5	NUP153	MGC75238
	UCK2	NUP88	MGC88182
	UNQ847	NY-REN-37	MID1IP1
	VRK2	OACT1	MKNK2
	WHSC1	PAIRBP1	MSX2
	YWHAH	PARP2	MTVR1
	ZBTB38	PCGF4	MYADM
	ZNF430	PDCD4	MYCL1
		PIGW	MYH14
		PJA2	NDRG1
		PKMYT1	NDRG2
		PLCB1	NEDD9
		PPID	NUCB1
		PPP1CB	NUMA1
		PPP2CA	OAZ3
		PPP3CA	PDLIM1
		PRC1	PFKFB3
		PREI3	PGLS
		PRKAR2B	PHC2
		PRKRIR	PHF1
		PRPF18	PHLDA3
		RAB18	PINK1
		RACGAP1	PITPNM1
		RAD21	PLEC1
		RAD23B	PLXNB2
		RAPH1	PNKP
		RB1CC1	POLL
		RET	POR
		RFC5	PPGB
		RHOBTB3	PPP1R13L
		RINT1	PRO1567
		RNGTT	PSCD2
		RNPC2	PSCD3
		RSL1D1	PTK6
		SEC63	PUNC
		SENP1	PXN
		SFRS10	RAB24
		SFRS2	RAB3D
		SFRS7	RAB43
		SH2BP1	RASAL1
		SIAH2	RHOC
		SIP1	RHOV
		SLBP	RPRM
		SLC25A24	S100A14
		SLC30A6	S100P
		SLC38A2	SAT
		SLC7A2	SCN1B
		SMC1L1	SDC4
		SNX5	SELENBP1
		SPAG5	SEMA4B
		SSB	SESN2
		SSR1	SEZ6L2
		STATIP1	SH3BP4
		SUCLA2	SHC2
		SYAP1	SHFM3P1
		SYNCRIP	SIRT2
		TAF9	SLC17A5
		TBK1	SLC22A18
		TCEA1	SLC25A23
		TCP1	SLC43A2
		TFCP2L2	SLC6A8
		THRAP1	SLC9A1
		TPBG	SLC9A8
		TRA1	SPINT1
		TRPS1	SPRY1
		TWSG1	SREBF1
		TXNDC	SRPX
		UBE2V2	SSH3
		UBQLN1	STK10
		UBXD2	STK19
		UG0751C10	SUMF1
		UGCG	SURF1
		UGDH	SYNGR3
		UNG	TACC2
		USP8	TBX2
		VPS35	TEAD3
		WDR3	TFE3
		WRB	TGFBI
		WWP1	TIMP3
		XBP1	TLE2
		XPOT	TMC4
		ZC3HDC8	TMEM9
		ZMPSTE24	TMEPAI
		ZMYND11	TMPRSS4
		ZNF11B	TNFAIP1
		ZNF184	TNIP1
		ZNF239	TRAF4
		ZNF325	TRIB3
		ZWINT	TRIM16
			TSPAN1
			TSPYL2
			TUFT1
			UAP1L1
			UBE2I
			UBE2L6
			UNC84B
			USF2
			VEGFB
			VPS18
			WDR23
			ZC3HDC1
			ZDHHC7
			ZFYVE1
			ZGPAT
			ZNF261
			ZNF342
			ZNF467
			ZNF579

## Sheet: C. ChIP-chip
Path 1	Path 2	Path 3	Path 4	Path 5
ABCE1	AGR2	2010-09-02	ABCC3	2010-03-02
ABHD2	ALG6	ABHD3	ABCC5	ABCG1
AMD1	ANLN	ADAT1	ACP6	ANG
AMMECR1	ANP32E	ADD3	ADRA2C	ANKRD35
ATAD2	AP1S3	AGPAT5	AHNAK	AXUD1
B3GALT3	AP3M1	ALS4	AKAP8L	B3GALT4
C10ORF117	APRIN	ANK3	ALAS1	BAK1
C10ORF18	ASCC3	API5	ANXA6	BCL2L1
C11ORF8	ASF1B	APPBP1	ANXA9	BIP-ASSOCIATED
C21ORF91	BARD1	ARID4B	APOBEC3B	BMF
C6ORF141	BRRN1	ARMC1	ARNT2	BTBD4
C7ORF2	C10ORF3	ATF1	BA395L14.2	C19ORF21
C9ORF76	C20ORF172	ATP6V1C1	BAMBI	C20ORF114
CA12	C2ORF23	BAG5	BATF	CAMK2G
CA2	CAP-G	BAZ1B	BCAS1	CASP9
CCNE2	CBX3	BAZ2B	BCAS4	CDKN2C
CD33L3	CBX5	BCAS2	BCL7C	CERK
CDC6	CCDC14	BRI3BP	BDGI	CLDN9
CDCA7	CCNA2	C10ORF119	BEXL1	CNP
CDH26	CDC2	C10ORF22	BHLHB2	COL9A2
CEBPZ	CENPH	C11ORF23	BMP7	COLM
CHML	CGI-117	C12ORF11	BRI3	CTNND2
CSE1L	CHUK	C14ORF147	C10ORF26	CTSF
CXCL12	CSTF3	C1ORF2	C11ORF2	CYP4B1
CYP1A1	CTNNAL1	C1ORF22	C14ORF79	DBP
DDX21	CTPS	C20ORF160	C19ORF33	DDIT4
DEPDC6	CXORF53	C20ORF177	C6ORF109	DHRS3
DKFZP686C06120	DDAH1	C20ORF45	C7ORF20	DNCL2B
DKFZP781N1244	DEK	C6ORF211	CAPN1	EFNA1
E2F7	DHFR	C6ORF97	CAPS	ELF3
ESCO1	DKFZP434B168	C9ORF40	CBX6	EPAS1
FIGNL1	DKFZP686B19246	CALM1	CCNG2	ERBB2
FLJ10826	DUP	CBWD1	CDH3	FAM43A
FLJ11100	EIF1AX	CCNB2	CGN	FAM46B
FLJ20760	EXOSC9	CCT5	CLCN7	FAM53B
FOS	FANCL	CDCA5	CLDN7	FBXO6
FREM2	FBXO5	CENTB2	CLSTN1	FLJ10901
GALNT4	FHL1	CHD9	CMKOR1	FLJ10986
HCK	FIBULIN	CNOT8	CNDP2	FLJ11000
HELLS	FKBP4	CPSF5	CRY2	FLJ32372
HEY2	FKBP5	CSNK1G3	CSGLCAT	FLJ35392
HIF1A	FLJ13912	CSPG5	CSNK1D	FLJ41603
HSPC120	FLJ20311	CUL4B	CTSH	FLN29
HSPCA	FLJ20641	CYCS	CTSL	FRAT1
HSPH1	FLJ21908	DCBLD2	CYB561D1	FZD2
IGFBP4	FLJ34120	DCK	DDAH2	GPR30
KIAA0575	FLJ40869	DCLRE1B	DEAF1	GPRC5C
KIAA0869	FNDC3A	DDX10	DKFZP434F162	GRB7
KIAA1026	FSHPRH1	DDX20	DKFZP434G171	HIG2
KIAA1033	GFRA1	DDX46	DKFZP434P167	IFI27
KIAA1333	GMNN	DHX15	DKFZP686F01113	IFI35
KIF11	GPD2	DJ383J4.3	DKFZP686H22230	IL1R1
KLK11	HADHSC	DKC1	DKFZP761G1923	ILVBL
L2DTL	HMGB2	DKFZP586G011	DNAJB2	IRF7
MGC111034	HPRT1	DKFZP586L0724	DNAJC4	ISGF3G
MGC17720	HSPC031	DKFZP762C1112	DPP7	ITPKC
MGC20791	HSPD1	DLD	ECHDC2	JUB
MGC2408	IDH3A	DLG3	EPN3	JUNDM2
MKI67IP	KIAA0186	DNAJA1	EVER1	KB20
MLF1IP	KIAA0528	DNAJC9	EXT1	KIAA0323
MLH3	KIAA1387	DNMT1	FBXW4	KIAA1217
MSH2	KIAA1794	DSCAM	FEZ1	KIAA1305
MYC	KIF2	E2F6	FLCN	KIAA1769
NARG1	KNTC1	EEF1E1	FLJ11196	KRT7
NOLC1	KNTC2	EIF5	FLJ11277	LAMB2
NPY1R	LMNB1	EIF5B	FLJ12436	LMCD1
NRIP1	LOC139886	ELF1	FLJ12875	LOC222171
NUP35	LRRFIP2	FADS1	FLJ14249	LOC400451
OXR1	MASTL	FAM35A	FLJ20551	LYPDC1
PEO1	MCFP	FANCA	FLJ21035	MB
PKIB	MCM3	FBXO30	FLJ22184	MGC105134
PLOD2	MCM4	FEN1	FLJ24011	MGC39325
PMAIP1	MCM6	FER1L3	FUK	MGC4419
POLR1B	MDM1	FH	G1P3	MGC71792
PPAT	MELK	FLJ10853	GAA	MVP
PRO34005	METAP2	FLJ11171	GALNT10	MXD4
PRO34683	MGC32810	FLJ13089	GALT	NDRG1
RANBP2L1	MGC4308	FLJ14753	GARNL4	OAS1
RERG	MGC70512	FLJ21869	GAS2L1	OASL
RG9MTD1	MSH6	FLJ22679	GATA2	PKIG
RLN2	NEK4	FLJ32549	GDF15	PLLP
SFXN2	NETO2	FLJ38973	GDPD3	PPL
SGK	NMD3	FXR1	GENEX3414	RAB26
SGKL	NRCAM	FYTTD1	GLIS2	RAP1GA1
SLC22A5	NUP155	GART	GPR108	RASD1
SLC26A2	NUP160	GBE1	GRN	REG4
STC2	NUP54	GCL	GTF2IRD1	RGAG4
SYTL4	OSMR	GEM	GUSB	RND1
THNSL1	P15	GEMIN5	HDAC5	SAT2
TIP120	PAICS	GK001	HDHD3	SCN1B
TIPARP	PBK	GLO1	HES1	SCNN1A
TIPIN	PCP4	GMFB	HEXA	SERHL2
TNFRSF10C	PDE7A	GMPS	HIST3H2A	SERPINB1
USP15	POLA	GNA13	HLA-A	SH2D3A
WDR51B	POLA2	GPATC4	HLA-C	SOX9
ZFP1	PPIF	GPHN	HMGCL	SPAG4
ZNF600	PPIL5	GTPBP4	HSPG2	SREBF1
ZRF1	PRPS2	HCRP1	ID1	ST3GAL1
	PSIP1	HDAC2	ID3	TBC1D2
	PTPLB	HNRPA2B1	IER2	TNFAIP2
	PUS1	HNRPH1	IL4R	TP53INP2
	RAD54B	HNRPH2	INHBB	TRAF4
	RB1	HRB	INPP5A	TSC22D3
	RFC3	HRIHFB2115	INTRAMEMBRANE	TSPAN1
	RFC4	HSPA8	IRF1	UBXD1
	RFWD3	IARS	ITGA3	UPK1A
	RIOK2	IFRD1	JUNB	VAMP5
	RNF138	IPLA2-2	KIAA0341	WDR13
	ROD1	IVNS1ABP	KIAA0404	ZFYVE19
	RRM1	KCT3	KIAA0655	ZNF342
	RRM2	KIAA0097	KIAA1539	ZNF467
	RSRC1	KIAA0103	KIAA1836
	SCAMP1	KIAA0754	L1CAM
	SCYL2	KIAA1704	LGALS3BP
	SEC10L1	KIAA1966	LHFPL2
	SEH1L	KIAA2010	LIMK2
	SFRS2IP	KIF5B	LOC116238
	SHCBP1	LDHA	LOC146439
	SIL	LIG1	LOC162427
	SLC16A7	LOC159090	LOC201229
	SLC39A6	LOC220869	LOC283687
	SLC6A14	LOC339745	LOC441150
	SLC7A1	LRPPRC	LOC55954
	SMARCA5	MAK3	LOC57228
	SOX3	MAP4K3	LOC81558
	SP3	MAPK9	LRP10
	SRP72	MCM2	LRP16
	STARD13	MCM7	LTBR
	SUPT16H	MFN1	MARVELD1
	SUZ12	MFT	MELL1
	TBPL1	MGC24665	METRNL
	TCERG1	MGC40405	MGC13024
	TCF19	MGC88389	MGC32065
	TFF1	MGC90296	MGC61550
	TFRC	MIS12	MGC75238
	TGFA	MLLT2	MGC88182
	TMPO	MPHOSPH10	MID1IP1
	TNPO1	MRPL3	MKNK2
	TOP2A	MRPL39	MSX2
	TPD52L1	MRPS10	MTVR1
	TTF2	MST4	MYADM
	TYMS	MSTP012	MYCL1
	UBE2T	MTHFD1	MYH14
	UCHL5	MTR	NDRG2
	UNQ847	MYCBP	NEDD9
	VRK2	MYEF2	NUCB1
	WHSC1	MYO5C	NUMA1
	XPOT	NAP1L1	OAZ3
	YWHAH	NCKAP1	PDLIM1
	ZBTB38	NGLY1	PFKFB3
	ZNF430	NPM1	PGLS
	ZNF680	NSEP1	PHC2
		NT5C3	PHF1
		NUP153	PHLDA3
		NUP88	PINK1
		NXT2	PITPNM1
		NY-REN-37	PLEC1
		OACT1	PLXNB2
		PAIRBP1	PNKP
		PARP2	POLL
		PCGF4	POR
		PDCD4	PPGB
		PIGW	PPP1R13L
		PJA2	PRO1567
		PKMYT1	PSCD2
		PLCB1	PSCD3
		PPID	PTK6
		PPP1CB	PUNC
		PPP2CA	PXN
		PPP3CA	RAB24
		PRC1	RAB3D
		PREI3	RAB43
		PRKAR2B	RASAL1
		PRKRIR	RHOC
		PRPF18	RHOV
		RAB18	RPRM
		RACGAP1	S100A14
		RAD21	S100P
		RAD23B	SAT
		RAPH1	SDC4
		RB1CC1	SELENBP1
		RET	SEMA4B
		RFC5	SESN2
		RHOBTB3	SEZ6L2
		RINT1	SH3BP4
		RNGTT	SHC2
		RNPC2	SHFM3P1
		RPE	SIRT2
		RSL1D1	SLC17A5
		SEC63	SLC22A18
		SENP1	SLC25A23
		SFRS10	SLC43A2
		SFRS2	SLC6A8
		SFRS7	SLC9A1
		SH2BP1	SLC9A8
		SIAH2	SPINT1
		SIP1	SPRY1
		SLBP	SRPX
		SLC25A24	SSH3
		SLC30A6	STK10
		SLC38A2	STK19
		SLC7A2	SUMF1
		SMC1L1	SURF1
		SNX5	SYNGR3
		SPAG5	TACC2
		SSB	TBX2
		SSR1	TEAD3
		STATIP1	TFE3
		SUCLA2	TGFBI
		SYAP1	TIMP3
		SYNCRIP	TLE2
		TAF9	TMC4
		TBK1	TMEM9
		TCEA1	TMEPAI
		TCP1	TMPRSS4
		TFCP2L2	TNFAIP1
		THRAP1	TNIP1
		TPBG	TRIB3
		TRA1	TRIM16
		TRPS1	TSPYL2
		TWSG1	TUFT1
		TXNDC	UAP1L1
		UBE2V2	UBE2I
		UBQLN1	UBE2L6
		UBXD2	UNC84B
		UCK2	USF2
		UG0751C10	VEGFB
		UGCG	VPS18
		UGDH	WDR23
		UNG	ZC3HDC1
		USP8	ZDHHC7
		VPS35	ZFYVE1
		WDR3	ZGPAT
		WRB	ZNF261
		WWP1	ZNF579
		XBP1
		ZC3HDC8
		ZMPSTE24
		ZMYND11
		ZNF11B
		ZNF184
		ZNF239
		ZNF325
		ZWINT

## Sheet: D. Combine
Path 1	Path 2	Path 3	Path 4	Path 5
ABCE1	AGR2	2010-09-02	2010-03-02	ABCG1
ABHD2	ALG6	ABHD3	ABCC3	ANG
AMD1	ANLN	ADAT1	ABCC5	ANKRD35
AMMECR1	ANP32E	ADD3	ACP6	AXUD1
ATAD2	AP1S3	AGPAT5	ADRA2C	B3GALT4
B3GALT3	AP3M1	ALS4	AHNAK	BAK1
C10ORF117	APRIN	ANK3	AKAP8L	BCL2L1
C10ORF18	ASF1B	API5	ALAS1	BIP-ASSOCIATED
C11ORF8	BARD1	APPBP1	ANXA6	BMF
C21ORF91	BRRN1	ARID4B	ANXA9	BTBD4
C6ORF141	C10ORF3	ARMC1	APOBEC3B	C20ORF114
C7ORF2	C20ORF172	ASCC3	ARNT2	CASP9
C9ORF76	C2ORF23	ATF1	BA395L14.2	CDKN2C
CA12	CAP-G	ATP6V1C1	BAMBI	CERK
CA2	CBX3	BAG5	BATF	CLDN9
CCNE2	CCDC14	BAZ1B	BCAS1	COLM
CD33L3	CCNA2	BAZ2B	BCAS4	CTNND2
CDC6	CDC2	BCAS2	BCL7C	CTSF
CDCA7	CENPH	BRI3BP	BDGI	CYP1A1
CDH26	CGI-117	C10ORF119	BEXL1	CYP4B1
CEBPZ	CHUK	C10ORF22	BHLHB2	DBP
CHML	CSTF3	C11ORF23	BMP7	DDIT4
CSE1L	CTNNAL1	C12ORF11	BRI3	DHRS3
CXCL12	CTPS	C14ORF147	C10ORF26	DNCL2B
DDX21	CXORF53	C1ORF2	C11ORF2	EFNA1
DEPDC6	DDAH1	C1ORF22	C14ORF79	ELF3
DKFZP686C06120	DEK	C20ORF160	C19ORF21	EPAS1
DKFZP781N1244	DHFR	C20ORF177	C19ORF33	FAM43A
E2F7	DKFZP434B168	C20ORF45	C6ORF109	FAM46B
ESCO1	DKFZP686B19246	C6ORF211	C7ORF20	FBXO6
FIGNL1	DUP	C6ORF97	CAMK2G	FLJ10901
FLJ10826	EIF1AX	C9ORF40	CAPN1	FLJ10986
FLJ11100	ELF1	CALM1	CAPS	FLJ11000
FLJ20760	EXOSC9	CBWD1	CBX6	FLJ35392
FOS	FANCL	CBX5	CCNG2	FLJ41603
FREM2	FBXO5	CCNB2	CDH3	FLN29
GALNT4	FHL1	CCT5	CGN	FRAT1
HCK	FIBULIN	CDCA5	CLCN7	FZD2
HELLS	FKBP4	CENTB2	CLDN7	GPR30
HEY2	FKBP5	CHD9	CLSTN1	GPRC5C
HIF1A	FLJ13912	CNOT8	CMKOR1	GRB7
HSPC120	FLJ20311	CPSF5	CNDP2	HIG2
HSPCA	FLJ20641	CSNK1G3	CNP	IFI27
HSPH1	FLJ21908	CSPG5	COL9A2	IFI35
IGFBP4	FLJ34120	CUL4B	CRY2	IL1R1
KIAA0575	FLJ40869	CYCS	CSGLCAT	IRF7
KIAA1033	FNDC3A	DCBLD2	CSNK1D	ISGF3G
KIAA1333	FSHPRH1	DCK	CTSH	ITPKC
KIF11	GFRA1	DCLRE1B	CTSL	JUNDM2
KLK11	GMFB	DDX10	CYB561D1	KIAA1217
L2DTL	GMNN	DDX20	DDAH2	KIAA1305
MGC111034	GPD2	DDX46	DEAF1	KIAA1769
MGC17720	HADHSC	DHX15	DKFZP434F162	KRT7
MGC20791	HMGB2	DJ383J4.3	DKFZP434G171	LAMB2
MKI67IP	HPRT1	DKC1	DKFZP434P167	LMCD1
MLF1IP	HSPC031	DKFZP586G011	DKFZP686F01113	LOC400451
MLH3	HSPD1	DKFZP586L0724	DKFZP686H22230	LYPDC1
MSH2	IDH3A	DKFZP762C1112	DKFZP761G1923	MB
MYC	KIAA0186	DLD	DNAJB2	MGC39325
NARG1	KIAA0528	DLG3	DNAJC4	MGC71792
NOLC1	KIAA0869	DNAJA1	DPP7	MVP
NPY1R	KIAA1026	DNAJC9	ECHDC2	MXD4
NRIP1	KIAA1387	DNMT1	EPN3	OAS1
NUP35	KIAA1794	DSCAM	ERBB2	OASL
OXR1	KIF2	E2F6	EVER1	PKIG
PAICS	KNTC1	EEF1E1	EXT1	PLLP
PEO1	KNTC2	EIF5	FAM53B	PPL
PKIB	LMNB1	EIF5B	FBXW4	RAB26
PLOD2	LOC139886	FADS1	FEZ1	RAP1GA1
PMAIP1	LRRFIP2	FAM35A	FLCN	RASD1
POLR1B	MASTL	FANCA	FLJ11196	REG4
PPAT	MCFP	FBXO30	FLJ11277	RGAG4
PRO34005	MCM3	FEN1	FLJ12436	RND1
PRO34683	MCM4	FER1L3	FLJ12875	SAT2
RANBP2L1	MCM6	FH	FLJ14249	SCNN1A
RERG	MDM1	FLJ10853	FLJ20551	SERHL2
RG9MTD1	MELK	FLJ11171	FLJ21035	SERPINB1
RLN2	METAP2	FLJ13089	FLJ22184	SH2D3A
SFXN2	MGC2408	FLJ14753	FLJ24011	SOX9
SGK	MGC32810	FLJ21869	FLJ32372	SPAG4
SGKL	MGC4308	FLJ22679	FUK	ST3GAL1
SLC22A5	MGC70512	FLJ32549	G1P3	TBC1D2
SLC26A2	MLLT2	FLJ38973	GAA	TNFAIP2
STC2	MSH6	FXR1	GALNT10	TP53INP2
SYTL4	MYO5C	FYTTD1	GALT	TSC22D3
THNSL1	NEK4	GART	GARNL4	UBXD1
TIP120	NETO2	GBE1	GAS2L1	UPK1A
TIPARP	NMD3	GCL	GATA2	VAMP5
TIPIN	NRCAM	GEM	GDF15	WDR13
USP15	NUP155	GEMIN5	GDPD3	ZFYVE19
WDR51B	NUP160	GK001	GENEX3414
ZFP1	NUP54	GLO1	GLIS2
ZNF600	OSMR	GMPS	GPR108
ZNF680	P15	GNA13	GRN
ZRF1	PBK	GPATC4	GTF2IRD1
	PCP4	GPHN	GUSB
	PDE7A	GTPBP4	HDAC5
	POLA	HCRP1	HDHD3
	POLA2	HDAC2	HES1
	PPIF	HNRPA2B1	HEXA
	PPIL5	HNRPH1	HIST3H2A
	PRPS2	HNRPH2	HLA-A
	PSIP1	HRB	HLA-C
	PTPLB	HRIHFB2115	HMGCL
	PUS1	HSPA8	HSPG2
	RAD54B	IARS	ID1
	RB1	IFRD1	ID3
	RET	IPLA2-2	IER2
	RFC3	IVNS1ABP	IL4R
	RFC4	KCT3	ILVBL
	RFWD3	KIAA0097	INHBB
	RIOK2	KIAA0103	INPP5A
	RNF138	KIAA0754	INTRAMEMBRANE
	ROD1	KIAA1704	IRF1
	RRM1	KIAA1966	ITGA3
	RRM2	KIAA2010	JUB
	RSRC1	KIF5B	JUNB
	SCAMP1	LDHA	KB20
	SCYL2	LIG1	KIAA0323
	SEC10L1	LOC159090	KIAA0341
	SEH1L	LOC220869	KIAA0404
	SFRS2IP	LOC339745	KIAA0655
	SHCBP1	LRPPRC	KIAA1539
	SIAH2	MAK3	KIAA1836
	SIL	MAP4K3	L1CAM
	SLC16A7	MAPK9	LGALS3BP
	SLC39A6	MCM2	LHFPL2
	SLC6A14	MCM7	LIMK2
	SLC7A1	MFN1	LOC116238
	SMARCA5	MFT	LOC146439
	SOX3	MGC24665	LOC162427
	SP3	MGC40405	LOC201229
	SRP72	MGC88389	LOC222171
	STARD13	MGC90296	LOC283687
	SUPT16H	MIS12	LOC441150
	SUZ12	MPHOSPH10	LOC55954
	TBPL1	MRPL3	LOC57228
	TCERG1	MRPL39	LOC81558
	TCF19	MRPS10	LRP10
	TFF1	MST4	LRP16
	TFRC	MSTP012	LTBR
	TGFA	MTHFD1	MARVELD1
	TMPO	MTR	MELL1
	TNFRSF10C	MYCBP	METRNL
	TNPO1	MYEF2	MGC105134
	TOP2A	NAP1L1	MGC13024
	TPD52L1	NCKAP1	MGC32065
	TTF2	NGLY1	MGC4419
	TYMS	NPM1	MGC61550
	UBE2T	NSEP1	MGC75238
	UCHL5	NT5C3	MGC88182
	UNQ847	NUP153	MID1IP1
	VRK2	NUP88	MKNK2
	WHSC1	NXT2	MSX2
	XPOT	NY-REN-37	MTVR1
	YWHAH	OACT1	MYADM
	ZBTB38	PAIRBP1	MYCL1
	ZNF430	PARP2	MYH14
		PCGF4	NDRG1
		PDCD4	NDRG2
		PIGW	NEDD9
		PJA2	NUCB1
		PKMYT1	NUMA1
		PLCB1	OAZ3
		PPID	PDLIM1
		PPP1CB	PFKFB3
		PPP2CA	PGLS
		PPP3CA	PHC2
		PRC1	PHF1
		PREI3	PHLDA3
		PRKAR2B	PINK1
		PRKRIR	PITPNM1
		PRPF18	PLEC1
		RAB18	PLXNB2
		RACGAP1	PNKP
		RAD21	POLL
		RAD23B	POR
		RAPH1	PPGB
		RB1CC1	PPP1R13L
		RFC5	PRO1567
		RHOBTB3	PSCD2
		RINT1	PSCD3
		RNGTT	PTK6
		RNPC2	PUNC
		RPE	PXN
		RSL1D1	RAB24
		SEC63	RAB3D
		SENP1	RAB43
		SFRS10	RASAL1
		SFRS2	RHOC
		SFRS7	RHOV
		SH2BP1	RPRM
		SIP1	S100A14
		SLBP	S100P
		SLC25A24	SAT
		SLC30A6	SCN1B
		SLC38A2	SDC4
		SLC7A2	SELENBP1
		SMC1L1	SEMA4B
		SNX5	SESN2
		SPAG5	SEZ6L2
		SSB	SH3BP4
		SSR1	SHC2
		STATIP1	SHFM3P1
		SUCLA2	SIRT2
		SYAP1	SLC17A5
		SYNCRIP	SLC22A18
		TAF9	SLC25A23
		TBK1	SLC43A2
		TCEA1	SLC6A8
		TCP1	SLC9A1
		TFCP2L2	SLC9A8
		THRAP1	SPINT1
		TPBG	SPRY1
		TRA1	SREBF1
		TRPS1	SRPX
		TWSG1	SSH3
		TXNDC	STK10
		UBE2V2	STK19
		UBQLN1	SUMF1
		UBXD2	SURF1
		UCK2	SYNGR3
		UG0751C10	TACC2
		UGCG	TBX2
		UGDH	TEAD3
		UNG	TFE3
		USP8	TGFBI
		VPS35	TIMP3
		WDR3	TLE2
		WRB	TMC4
		WWP1	TMEM9
		XBP1	TMEPAI
		ZC3HDC8	TMPRSS4
		ZMPSTE24	TNFAIP1
		ZMYND11	TNIP1
		ZNF11B	TRAF4
		ZNF184	TRIB3
		ZNF239	TRIM16
		ZNF325	TSPAN1
		ZWINT	TSPYL2
			TUFT1
			UAP1L1
			UBE2I
			UBE2L6
			UNC84B
			USF2
			VEGFB
			VPS18
			WDR23
			ZC3HDC1
			ZDHHC7
			ZFYVE1
			ZGPAT
			ZNF261
			ZNF342
			ZNF467
			ZNF579
