# Supplementary material for: Inference of hierarchical regulatory network of estrogen-dependent breast cancer through ChIP-based data
Source: BMC Syst Biol. 2010 Dec 17;4:170. doi: 10.1186/1752-0509-4-170 (PMC3012048; doi:10.1186/1752-0509-4-170)
Supplement: Additional file 8 — Table S4. A. The transcription factors identified in ChIP-seq with predicted binding motifs. B. The transcription factors identified in ChIP-PET with predicted binding motifs. C. The transcription factors identified in MCF7 with predicted binding motifs. [file 1752-0509-4-170-S8.XLS]

## Sheet: A. ChIP-seq
Gene	RORA	PAX6	FOXA1	CEBP	ER	FOS	PITX2
RXRA	0	0	0	1	0	0	0
UAP1L1	1	0	0	1	1	0	0
DPP7	0	0	0	0	1	1	0
ANAPC2	0	0	0	1	0	0	0
STS	1	0	0	0	0	0	0
KIAA1217	1	0	0	1	1	0	0
THNSL1	1	0	0	0	0	0	0
SYTL4	0	0	0	0	0	0	1
FLJ22679	1	0	0	1	1	1	0
AMMECR1	1	0	0	1	0	1	0
SOX3	1	0	0	1	1	1	0
CD99L2	0	0	0	0	1	0	0
WAC	0	0	1	1	1	0	0
FLNA	0	0	0	1	0	0	0
WAC	0	0	0	1	1	0	1
BAMBI	1	0	1	1	1	0	1
RET	1	0	1	1	1	1	1
CXCL12	1	0	1	1	1	1	0
NCOA4	0	0	0	1	1	1	1
ZWINT	1	0	0	1	1	0	0
ANK3	1	0	0	1	0	1	0
DNAJC12	0	0	0	1	0	0	0
TSPAN15	1	0	0	0	0	1	0
CAMK2G	0	0	1	1	0	0	0
PPIF	0	0	0	1	1	1	0
FER1L3	1	0	1	1	1	1	0
C10orf33	0	0	0	1	1	0	0
FBXW4	0	0	1	1	0	1	1
C10orf26	1	0	0	1	1	0	1
NT5C2	1	0	0	0	1	0	0
GFRA1	0	0	0	1	1	1	0
TACC2	1	0	0	1	0	0	1
FAM53B	0	0	0	0	0	0	0
HSPG2	0	0	0	0	0	1	0
INPP5A	1	0	0	1	1	1	0
TIR8	1	0	0	0	1	0	0
DEAF1	0	0	0	0	0	1	1
CD81	1	0	0	1	0	0	0
HNRPR	0	0	0	1	1	0	0
SH2BP1	1	0	0	0	1	0	0
C11orf8	0	0	0	1	1	0	0
AHNAK	0	0	0	0	0	0	0
LRP16	1	0	0	0	1	0	0
CCND1	1	0	1	1	1	1	1
FLJ34633	0	0	1	0	0	0	0
NUMA1	0	0	0	0	0	0	0
PRKRIR	0	0	0	1	1	0	0
DDX10	1	0	0	1	1	0	0
TMPRSS4	1	0	1	1	1	0	1
BCL9L	1	0	0	1	0	0	0
ST14	0	0	0	1	1	0	0
FABP3	1	0	0	1	1	0	0
FKBP4	1	0	0	1	1	0	0
BAI2	1	0	0	0	1	0	0
SCNN1A	1	0	0	0	1	0	0
RERG	1	0	1	1	1	0	1
PTP4A2	0	0	0	0	0	0	0
KIAA0528	1	0	0	1	0	0	0
PTP4A2	1	0	0	1	0	0	0
PTK9	0	0	0	1	0	0	0
SLC38A2	1	0	1	0	1	1	1
RND1	0	0	1	0	0	0	0
KB20	0	0	0	1	0	0	0
CTDSP2	0	0	0	1	0	0	0
USP15	0	0	1	0	0	0	0
CPSF6	0	0	0	0	0	0	0
RAB3IP	0	0	0	0	0	0	1
PHLDA1	0	0	0	0	0	1	0
PAWR	1	0	0	1	1	1	1
WDR51B	0	0	0	1	1	0	0
BTG1	0	0	1	0	1	0	0
TMPO	1	0	0	0	0	0	0
dJ423B22.1	0	0	1	1	0	0	0
UNG	0	0	0	0	0	0	1
ANKRD13	1	0	0	1	0	0	0
ATP2A2	1	0	0	1	1	0	0
OAS1	1	0	0	0	0	0	0
TPCN1	1	0	0	1	0	0	0
MGC78681	0	0	0	0	1	0	0
RRAGC	1	0	0	0	0	0	0
KIAA0655	1	0	0	1	0	0	0
BRI3BP	0	0	0	0	0	0	0
AACS	0	0	0	0	0	0	0
CTPS	0	0	0	1	1	0	0
SGCG	0	0	0	0	1	1	0
HMGB1	0	0	0	1	0	0	0
APRIN	1	0	1	0	1	1	0
STARD13	1	0	1	0	0	1	0
RFC3	1	0	1	1	1	0	0
FREM2	1	0	1	0	1	0	0
DNAJD1	0	0	0	0	0	0	0
TSC22D1	0	0	0	0	1	0	0
SUCLA2	0	0	0	1	1	0	0
STK24	1	0	1	1	1	1	0
PCK2	0	0	1	1	0	0	0
KIAA0323	0	0	0	0	0	0	0
BMP4	1	0	1	1	1	1	0
PSMA3	1	0	1	0	1	0	1
MNAT1	1	0	1	1	0	0	0
FUT8	1	0	0	1	0	1	1
ZFYVE26	1	0	0	0	0	0	0
C14orf43	0	0	1	1	1	1	1
FOS	1	0	1	1	1	0	0
JUNDM2	1	0	0	0	0	0	0
BATF	1	0	0	0	1	1	1
CALM1	1	0	0	1	1	1	0
DEGS2	1	0	0	0	0	0	1
EIF5	0	0	0	0	0	0	1
BAG5	0	0	0	0	1	0	1
C14orf173	0	0	0	0	0	0	0
CDCA4	1	0	0	0	1	0	0
TJP1	0	0	0	0	1	0	0
JAK1	0	0	0	1	0	1	0
COLM	0	0	1	0	0	0	0
CA12	1	0	0	1	1	1	0
PARP16	0	0	0	1	0	0	1
PUNC	0	0	1	1	0	0	0
TLE3	1	0	1	1	1	1	1
PRO34005	1	0	0	1	1	0	0
DDAH1	0	0	0	1	0	1	0
CYP1A1	1	0	0	1	0	0	0
IDH3A	1	0	0	1	1	1	0
CTSH	0	0	0	0	0	0	0
TMED3	0	0	1	1	0	0	0
ARNT2	1	0	0	1	1	0	0
ABHD2	1	0	0	1	1	1	1
MGC61550	0	0	0	0	0	0	0
SEMA4B	1	0	0	1	0	0	0
PRC1	0	0	0	0	0	0	0
MGC18216	1	0	1	1	1	1	0
UBE2I	1	0	0	1	1	1	0
CLCN7	0	0	0	0	1	0	0
PPL	0	0	0	0	0	1	0
MGC24665	1	0	0	1	0	1	1
MKL2	1	0	0	0	1	0	0
IL4R	0	0	0	1	0	0	0
SLC25A24	1	0	0	0	0	1	0
BCL7C	0	0	1	0	0	1	1
CHD9	1	0	0	0	1	1	1
GPR56	0	0	0	1	0	1	0
NQO1	0	0	0	1	0	1	0
AP1G1	0	0	0	1	0	0	0
ZNRF1	0	0	1	1	1	0	1
BDGI	0	0	1	1	0	0	0
DKFZp686H22230	0	0	1	1	0	0	1
USP32	1	0	0	1	1	0	0
SLC43A2	1	0	0	1	0	1	0
DKFZp686L05242	0	0	0	0	1	1	0
GARNL4	1	0	0	0	0	1	0
ACADVL	1	0	0	1	1	0	0
TRIM16	0	0	0	0	0	0	0
FLCN	0	0	0	0	0	0	0
SREBF1	1	0	1	0	1	0	0
TRAF4	0	0	0	1	0	1	0
NRAS	0	0	0	0	0	0	0
DKFZp779J1455	0	0	0	0	0	0	0
ZNF403	0	0	0	0	0	0	0
DKFZp779J1455	0	0	0	0	0	0	0
RARA	1	0	0	1	0	1	0
IGFBP4	1	0	1	1	0	0	0
DKFZp779J1455	0	0	0	0	0	1	0
IGFBP4	1	0	0	1	1	0	0
DKFZp779J1455	0	0	0	0	0	1	0
JUP	0	0	0	0	0	1	0
KPNB1	1	0	1	1	0	1	0
ABCC3	1	0	0	1	0	1	1
AKAP1	0	0	0	1	1	0	0
CUEDC1	0	0	1	0	1	1	0
GDPD1	1	0	0	0	0	0	0
YPEL2	1	0	1	1	1	0	1
THRAP1	0	0	0	1	0	1	0
GK001	1	0	0	0	0	0	0
GNA13	0	0	0	1	0	0	1
SOX9	1	0	1	1	0	0	0
SLC9A3R1	1	0	0	0	0	0	0
C17orf28	1	0	0	0	0	0	0
GAA	0	0	0	1	1	0	0
METRNL	1	0	0	1	0	0	0
REG4	1	0	0	0	0	0	0
SEH1L	0	0	0	0	1	0	0
GALNT1	1	0	0	0	0	0	0
SLC39A6	0	0	0	0	0	0	0
CD33L3	1	0	0	1	1	1	0
PMAIP1	1	0	0	1	0	1	0
SHC2	1	0	0	0	1	0	0
PALM	1	0	0	0	0	0	0
AP3D1	0	0	0	0	0	1	0
FLJ14981	1	0	0	1	1	0	1
ARHGEF18	0	0	0	1	1	0	1
DNMT1	0	0	0	1	0	0	0
LDLR	0	0	0	0	1	1	0
ASF1B	0	0	0	1	1	0	0
GPSN2	0	0	0	0	1	0	0
GDF15	1	0	0	0	0	0	0
ACP6	0	0	0	0	0	0	0
RENT1	0	0	0	0	1	0	0
ACP6	0	0	0	0	0	0	0
DKFZp686J17135	0	0	0	0	0	0	0
USF2	0	0	0	0	0	0	0
ACTN4	1	0	1	1	0	1	0
CAPN12	0	0	0	0	1	0	0
PVRL2	0	0	0	1	0	0	0
PPP1R13L	0	0	0	1	0	0	0
MYH14	0	0	0	0	1	0	0
ZNF499	1	0	0	0	0	0	0
ANP32E	0	0	0	0	0	0	0
TFCP2L2	0	0	0	0	0	0	0
E2F6	0	0	0	1	0	0	0
KIAA0575	1	0	0	1	1	0	0
FLJ35392	1	0	0	1	1	0	1
ANXA9	0	0	0	0	0	0	0
FLJ14249	0	0	0	0	0	0	0
RAB10	0	0	1	1	0	1	0
ARL6IP2	1	0	0	1	1	0	0
MAP4K3	0	0	0	1	1	0	0
COX7A2L	1	0	1	1	1	0	0
CGN	1	0	0	1	0	0	0
LRPPRC	1	0	0	0	1	0	1
OAZ3	0	0	0	1	0	0	0
EPAS1	1	0	0	1	1	0	0
VRK2	0	0	0	1	1	1	0
TGFA	0	0	0	1	0	0	0
C2orf23	1	0	0	0	1	1	0
BRRN1	0	0	0	0	0	0	0
REV1L	0	0	0	1	0	0	0
MGC4419	0	0	0	1	1	0	0
RALB	1	0	0	1	1	0	0
INHBB	1	0	1	1	1	0	1
NEB	0	0	0	1	1	1	0
NR4A2	1	0	1	1	0	0	0
GPD2	1	0	1	1	1	1	0
LMNA	0	0	0	0	0	0	0
CENPH	0	0	1	0	0	0	0
CDCA7	1	0	0	1	1	1	0
SP3	1	0	0	1	1	1	1
MSTP012	0	0	0	1	1	0	0
DKFZp564A2416	1	0	0	1	1	1	0
FZD7	1	0	0	1	1	1	1
MGC90296	1	0	1	0	1	1	1
KIAA0657	0	0	0	0	0	0	1
AP1S3	1	0	1	0	0	1	0
HRB	0	0	1	0	1	1	0
SH3BP4	0	0	1	0	1	1	0
CENTG2	0	0	0	1	0	0	0
CMKOR1	1	0	1	1	1	1	0
COPS8	1	0	1	1	1	0	0
RRBP1	1	0	1	1	0	0	0
SNX5	1	0	0	1	0	0	0
HDHD4	0	0	0	0	0	0	0
HM13	1	0	0	1	1	0	0
ID1	0	0	0	1	0	0	0
BCL2L1	1	0	0	1	1	0	1
C20orf160	1	0	0	1	0	0	1
C20orf114	0	0	0	1	0	0	0
C20orf172	0	0	0	0	0	0	1
C20orf100	0	0	0	1	0	0	0
SDC4	0	0	0	1	0	0	0
SLC2A10	1	0	0	1	1	0	0
SLC9A8	0	0	1	0	1	1	0
BCAS4	1	0	0	0	0	0	0
PRDX5	0	0	0	0	0	0	0
BCAS1	1	0	0	0	0	1	0
BMP7	1	0	0	1	1	0	0
TMEPAI	1	0	0	1	1	0	0
NPEPL1	0	0	0	0	0	0	0
CDH26	0	0	0	0	1	1	0
BTBD4	1	0	0	0	1	0	0
PKMYT1	0	0	0	1	1	1	0
NRIP1	1	0	1	1	1	1	1
C21orf5	1	0	1	1	1	1	1
DYRK1A	1	0	0	1	1	0	0
DSCAM	1	0	1	1	1	1	1
ABCG1	1	0	0	0	0	1	0
TFF1	1	0	0	1	0	0	1
GNB1L	0	0	1	0	0	0	0
LIMK2	0	0	0	1	0	0	0
TIMP3	0	0	0	0	0	0	0
MB	0	0	1	1	0	0	0
C17orf28	1	0	0	1	1	0	1
ATF4	0	0	0	0	0	0	1
ACO2	0	0	0	1	0	0	0
C1orf16	0	0	0	1	0	0	0
PLXNB2	0	0	0	0	0	0	0
C1orf16	0	0	0	0	0	0	0
SUMF1	0	0	0	1	0	0	0
BHLHB2	1	0	0	1	1	1	0
LMCD1	1	0	1	1	1	0	0
IQSEC1	0	0	0	1	1	0	0
SH3BP5	0	0	0	1	1	1	0
IVNS1ABP	0	0	0	1	0	1	0
GPD1L	0	0	0	1	1	0	0
AXUD1	1	0	0	1	1	0	0
SEMA3F	0	0	0	0	0	0	0
UCHL5	0	0	0	0	0	0	0
SGA-113M	1	0	0	0	0	0	0
DHRS3	1	0	0	1	1	0	0
SHQ1	1	0	0	0	1	0	0
GBE1	1	0	1	0	0	0	0
DCBLD2	1	0	0	1	1	0	0
DHRS3	1	0	0	1	0	1	0
TMCC1	1	0	0	1	1	0	1
TMEPAI	1	0	0	0	0	0	0
ZBTB38	0	0	0	0	1	0	0
PLOD2	1	0	0	1	1	0	0
SIAH2	1	0	1	1	1	1	0
FLJ10901	1	0	0	1	0	0	0
B3GALT3	0	0	0	0	0	0	0
NMD3	0	0	1	1	1	0	1
SIL	0	0	0	1	0	0	0
FLJ10901	0	0	0	1	0	0	1
SIL	1	0	0	1	1	0	0
DHRS3	1	0	0	0	1	0	0
FXR1	1	0	0	0	1	0	0
PSARL	0	0	0	1	0	0	0
TMEM9	1	0	0	1	0	0	0
ABCC5	1	0	0	1	0	0	0
TMEM9	0	0	0	1	0	0	0
ELF3	1	0	0	1	0	0	0
FAM43A	1	0	0	1	1	0	0
ELF3	0	0	0	1	0	0	0
TFRC	0	0	0	1	0	0	0
ELF3	0	0	0	1	0	1	0
WHSC1	0	0	1	0	0	0	0
FLJ90556	1	0	0	1	1	0	0
ADRA2C	1	0	1	1	1	0	1
S100P	0	0	1	0	0	0	0
FLJ11017	0	0	0	1	1	0	0
SRD5A2L	1	0	0	1	0	0	0
SRP72	0	0	1	0	1	0	0
KIAA1026	0	0	0	1	0	0	0
UBE2T	1	0	0	1	1	0	0
MLLT2	0	0	1	1	1	0	0
PPP3CA	1	0	0	0	0	0	0
FLJ39370	0	0	0	0	0	1	0
MGC20791	1	0	0	0	0	0	0
PCDH10	0	0	0	0	0	0	0
KIAA1026	0	0	1	1	0	1	0
MGST2	1	0	0	1	0	0	0
KIAA1026	0	0	0	1	1	1	0
SDHA	1	0	0	0	0	0	0
BRD9	1	0	0	0	0	0	0
MRPL36	0	0	0	0	0	0	0
IRX4	0	0	0	1	0	0	0
IRX2	1	0	0	1	0	0	0
CTNND2	1	0	0	1	1	0	0
BASP1	1	0	0	1	0	0	0
KIAA1026	0	0	0	1	0	0	0
OSMR	1	0	0	1	0	0	0
MAPKAPK2	1	0	0	0	0	0	1
TBCA	1	0	1	1	1	1	0
MAPKAPK2	1	0	0	0	0	0	0
LHFPL2	1	0	0	0	0	1	0
KIAA1026	1	1	0	0	0	0	1
RHOBTB3	1	0	1	0	1	1	0
RIOK2	1	0	0	0	1	0	0
LMNB1	1	0	0	0	0	0	0
SLC22A5	1	0	0	1	1	0	1
MGC75036	1	0	0	0	1	0	0
KIAA1026	0	0	0	0	0	0	0
FLJ41603	0	0	0	1	1	1	0
TNIP1	1	0	0	0	1	1	0
GALNT10	1	0	0	1	0	0	0
C5orf4	0	0	1	1	1	0	0
KIAA0869	1	0	0	1	1	0	0
STK10	0	0	0	0	0	0	0
STC2	1	0	0	1	1	0	0
MSX2	1	0	1	1	1	1	0
L2DTL	0	0	1	0	0	0	0
RAB24	0	0	0	0	0	0	0
L2DTL	0	0	0	0	0	0	0
KIAA0341	1	0	0	1	1	0	0
HNRPAB	0	0	0	0	0	1	1
SEC5L1	1	0	0	0	0	0	0
NEDD9	1	0	0	1	1	0	0
OACT1	0	0	0	1	1	0	0
HIST1H4C	0	0	0	0	0	0	0
ZNF184	1	0	0	1	1	0	0
MICB	0	0	0	1	0	0	0
DDAH2	0	0	0	0	0	0	0
TEAD3	0	0	0	0	0	0	0
FOXP4	0	0	1	1	0	0	0
LBR	0	0	0	0	1	0	1
C6orf141	1	0	1	1	1	1	0
GCL	1	0	0	1	1	1	0
TPBG	0	0	0	1	0	0	0
RAB4A	0	0	0	0	0	0	0
TPBG	0	0	0	1	1	0	0
RAB4A	1	0	0	1	1	0	1
TPD52L1	1	0	0	1	0	1	0
HEY2	0	0	0	0	1	0	0
RAB4A	0	0	0	1	1	0	0
SGK	0	0	1	1	1	0	0
RAB4A	1	0	0	1	0	0	0
C6orf97	1	0	0	0	1	0	0
RAB4A	1	0	0	1	0	0	1
NBG	0	0	0	0	1	1	0
PHF10	0	0	1	1	0	1	0
C7orf20	1	0	0	1	0	0	0
FLJ44858	1	0	0	0	1	0	1
MAFK	0	0	0	0	0	1	0
FLJ24011	0	0	0	0	0	0	0
MGC12760	0	0	0	0	0	1	1
TSPAN13	0	0	0	0	0	0	0
GART	0	0	0	0	0	0	0
GUSB	0	0	0	0	1	0	1
GTF2IRD1	1	0	0	1	0	1	1
POR	0	0	0	0	0	0	0
ARID4B	1	0	1	1	0	1	0
ZKSCAN1	1	0	1	1	0	0	1
MGC17720	0	0	0	1	0	0	0
PRKAR2B	1	0	0	1	1	0	0
NRCAM	1	0	1	1	1	0	1
IPLA2-2	0	0	0	0	0	0	0
HIG2	1	0	0	0	1	1	0
SEC8L1	1	0	1	1	1	0	0
ZMYND11	1	0	0	1	1	0	0
DNAJB6	0	0	0	0	1	0	1
GTPBP4	1	0	1	0	0	0	0
SLC7A2	1	0	0	1	1	0	0
PPP2R2A	0	0	0	0	0	0	0
GOLGA7	1	0	0	0	1	0	0
ASB13	1	0	0	0	0	0	1
LYPLA1	1	0	0	0	0	0	0
MGC39325	0	0	1	0	0	0	0
ASB13	0	0	0	0	0	0	1
MGC39325	0	0	0	1	0	0	0
YTHDF3	0	0	0	0	0	0	0
ASB13	1	0	0	0	0	1	0
SGKL	0	0	0	1	1	0	0
ASB13	0	0	0	0	1	0	0
C10orf18	0	0	0	0	0	1	0
WWP1	1	0	0	1	1	0	0
C10orf18	0	0	0	0	0	0	0
DKFZp762C1112	1	0	0	0	0	0	0
GDI2	1	0	0	0	0	0	0
PFKFB3	1	0	0	0	1	0	1
GEM	0	0	0	0	0	0	0
PFKFB3	1	0	0	0	1	0	0
TSPYL5	0	0	0	1	0	0	0
PFKFB3	1	0	0	1	0	0	0
TSPYL5	0	0	1	0	1	0	0
PFKFB3	1	0	1	1	1	0	0
ATP6V1C1	0	0	1	1	0	0	0
OXR1	1	0	1	1	1	0	0
TRPS1	1	0	1	1	1	0	0
EXT1	0	0	0	1	0	0	0
DEPDC6	1	0	0	0	1	1	0
ATAD2	0	0	0	0	0	0	0
MTSS1	0	0	0	0	1	0	0
FLJ32440	0	0	0	1	0	0	0
NDRG1	1	0	1	1	1	0	0
ST3GAL1	1	0	1	1	1	1	0
HSF1	1	0	0	1	0	0	1
AK3	1	0	0	0	1	0	0
RLN2	0	0	1	0	0	0	0
DNAJA1	1	0	0	1	0	0	0
GALT	1	0	0	0	0	0	0
C9orf76	0	0	0	0	1	0	0
FBP1	1	0	0	1	0	1	0
TBC1D2	1	0	0	0	1	0	0
RAD23B	1	0	0	1	1	1	0
KLF4	1	0	1	1	1	1	1
UGCG	0	0	1	0	0	0	0
STAM	0	0	0	0	0	0	0
GSN	0	0	0	0	0	0	0
RBM18	1	0	0	1	0	0	0
ASS	1	0	1	1	0	0	0

## Sheet: B. ChIP-PET
Gene	RORA	PAX6	FOXA1	CEBP	ER	FOS	PITX2
UGDH	1	0	1	1	0	1	1
SRP72	0	0	1	0	0	0	0
MLLT2	1	0	1	0	1	1	0
PPP3CA	1	0	0	1	1	1	1
MGC20791	1	0	0	0	0	0	0
MGST2	1	0	0	0	0	1	0
PPID	0	0	0	1	0	1	0
HIST3H2A	1	0	1	0	0	0	0
SLC12A7	0	0	0	0	0	0	0
IRX4	0	0	0	1	0	0	0
CTNND2	1	0	1	0	1	1	0
BASP1	1	0	0	1	1	1	0
NUP155	0	0	0	0	0	0	1
OSMR	1	0	0	0	0	1	0
SLC30A5	0	0	0	0	0	1	0
TNPO1	1	0	1	0	0	1	0
TBCA	1	0	1	0	1	1	0
DHFR	0	0	0	1	0	0	1
RHOBTB3	1	0	1	1	1	0	0
RIOK2	1	0	0	0	0	1	0
CSNK1G3	0	0	0	0	0	0	0
TOMM20	1	0	0	1	1	1	0
SLC22A5	1	0	1	0	0	1	1
TOMM20	0	0	0	0	0	0	0
IRF1	0	0	0	1	0	1	0
MGC75036	1	0	1	0	1	0	0
TOMM20	1	0	1	1	1	1	0
ARID4B	0	0	0	1	1	1	0
TNIP1	1	0	0	0	0	1	0
KIAA0869	1	0	1	1	0	1	0
STC2	1	0	1	1	0	1	0
MSX2	1	0	1	1	0	1	1
KIAA0341	1	0	0	1	0	1	1
SEC5L1	1	0	1	1	1	1	1
EEF1E1	0	0	0	1	1	0	0
NEDD9	1	0	1	1	1	1	0
BAK1	1	0	0	0	0	1	0
TEAD3	0	0	0	0	0	0	0
PIM1	0	0	1	0	0	1	1
GTPBP4	1	0	0	0	1	0	0
TPBG	1	0	0	0	0	1	0
SYNCRIP	0	0	0	0	0	1	0
RNGTT	0	0	0	0	0	0	0
ASCC3	0	0	0	1	0	1	0
CD164	0	0	0	0	0	0	0
PKIB	1	0	1	1	1	1	0
TPD52L1	1	0	0	1	1	1	0
C6orf74	0	0	0	0	0	0	0
TBPL1	0	0	0	1	1	1	0
SGK	1	0	1	0	1	1	0
HEBP2	1	0	0	1	1	1	1
C6orf96	0	0	0	0	0	1	0
C6orf97	1	0	1	1	1	1	0
FLJ44858	0	0	1	0	1	0	1
FLJ24011	0	0	0	0	0	0	0
ASB13	0	0	0	0	0	0	1
AGR2	0	0	0	0	1	1	0
ASB13	1	0	0	1	0	0	1
GDI2	1	0	0	0	0	0	0
PFKFB3	1	0	1	1	1	0	1
GUSB	0	0	1	1	1	1	1
POR	0	0	0	0	1	1	1
ZKSCAN1	1	0	0	0	1	0	0
RINT1	0	0	1	0	0	0	0
PRKAR2B	1	0	1	0	0	1	0
NRCAM	1	0	1	0	1	1	1
IFRD1	0	0	0	1	0	0	0
HIG2	0	0	1	1	0	0	1
SEC8L1	1	0	1	0	1	1	0
C7orf2	1	0	1	0	1	1	1
DNAJB6	1	0	0	0	1	1	1
SLC7A2	1	0	1	1	1	1	0
RAP1GA1	0	0	0	0	0	0	0
LYPLA1	1	0	0	0	0	0	0
RAP1GA1	1	0	0	0	0	0	0
SGKL	1	0	1	0	0	1	0
CA2	0	0	0	0	1	0	0
WWP1	1	0	1	0	1	0	0
DKFZp762C1112	1	0	1	1	1	1	1
KIAA1217	1	0	0	0	0	1	0
TSPYL5	1	0	1	1	0	1	0
THNSL1	1	0	0	0	0	0	0
ATP6V1C1	0	0	0	0	1	0	0
OXR1	1	0	1	1	0	0	0
KIAA0103	1	0	0	1	1	1	0
TRPS1	1	1	0	0	1	0	0
WAC	0	0	1	0	0	1	0
TRPS1	1	0	1	1	1	1	0
WAC	0	0	0	0	0	0	0
TRPS1	1	0	1	1	1	1	0
BAMBI	0	0	0	0	0	0	0
TRPS1	0	0	0	1	0	1	0
EXT1	0	0	0	0	0	1	0
BAMBI	0	0	1	0	1	1	0
FLJ32440	0	0	0	0	1	0	0
MYC	1	0	1	1	1	1	1
NDRG1	1	0	1	0	0	1	1
PLEC1	0	0	0	0	1	1	1
AK3	1	0	1	0	0	0	0
TUSC1	1	0	1	0	1	1	0
DNAJA1	1	0	0	1	0	0	0
MELK	0	0	0	1	0	1	0
KIF5B	1	0	0	0	1	1	1
HNRPR	1	0	0	0	0	0	1
WNK2	1	0	0	1	1	1	0
FBP1	0	0	0	0	0	0	0
TBC1D2	1	0	1	0	0	0	0
RAD23B	1	0	1	1	1	1	1
KLF4	1	0	1	1	1	1	1
UGCG	1	0	0	1	1	1	0
GSN	0	0	0	1	0	1	0
RBM18	1	0	0	1	0	1	0
RET	1	0	1	1	1	1	1
COQ4	0	0	0	0	0	0	0
RET	1	0	0	1	1	1	0
RALGDS	0	0	0	0	0	0	0
RXRA	1	0	0	1	0	1	0
ID3	0	0	0	1	0	0	0
RXRA	1	0	1	1	0	1	0
FLJ36779	1	0	0	0	0	0	0
ANAPC2	0	0	0	0	0	1	0
SAT	0	0	0	0	0	0	0
SLC6A14	1	0	0	1	0	1	0
ZWINT	1	0	1	1	0	1	1
CDC2	1	0	0	1	0	0	0
DNAJC12	0	0	0	0	1	0	0
TSPAN15	0	0	0	1	0	1	0
PSAP	0	0	0	0	0	1	0
DDIT4	1	0	1	1	0	0	0
FLJ34633	0	0	0	0	0	1	0
PPIF	0	0	1	0	0	1	0
FAM35A	1	0	1	1	0	1	0
FER1L3	1	0	1	1	1	1	0
C10orf33	0	0	1	0	0	1	0
NT5C2	1	0	1	1	0	1	1
PDCD4	1	0	1	1	1	1	0
GFRA1	0	0	1	1	0	1	0
TACC2	1	0	0	0	1	0	0
SH2BP1	1	0	1	0	0	0	0
SLC35C1	1	0	0	1	1	1	0
AHNAK	0	0	0	0	0	0	0
C11orf2	1	0	0	1	1	1	1
HTATIP	1	0	1	0	0	0	0
SSH3	0	0	1	0	0	1	0
CCND1	1	0	1	1	0	1	1
NUMA1	0	0	0	0	0	0	0
PRKRIR	0	0	1	0	0	1	0
FLJ22104	0	0	0	0	0	1	0
PIK3R3	0	0	0	0	0	1	0
BCL9L	1	0	1	1	1	1	0
FKBP4	0	0	1	0	0	0	0
SCNN1A	1	0	1	0	0	0	0
ALG10	1	0	0	0	0	0	0
PTK9	0	0	0	0	0	1	0
SFRS2IP	0	0	1	0	0	0	0
SLC38A2	1	0	1	0	1	1	0
RND1	0	0	0	0	1	0	0
RACGAP1	1	0	1	0	0	1	0
ATF1	1	0	1	0	1	0	0
KB20	0	0	0	1	0	1	0
KRT7	0	0	0	1	1	1	0
JUN	0	0	0	1	0	1	0
CBX5	0	0	0	0	0	0	0
CD63	0	0	0	0	0	1	0
RNF41	0	0	0	0	0	0	0
XPOT	1	0	1	0	0	0	0
CPSF6	0	0	0	0	0	0	0
PHLDA1	1	0	1	1	1	0	0
PAWR	1	0	0	1	0	1	1
BTG1	0	0	1	1	1	0	0
TMPO	1	0	0	1	1	1	1
TXNRD1	1	0	0	1	0	0	1
KIAA1033	0	0	1	1	1	0	0
UNG	0	0	0	0	0	0	1
ANKRD13	0	0	0	1	1	0	0
ATP2A2	1	0	1	0	0	0	0
FLN29	0	0	0	0	1	0	1
PTPN11	1	0	0	0	0	0	0
OAS1	1	0	0	0	0	0	0
TPCN1	1	0	0	0	0	1	0
DDX55	0	0	1	1	0	1	1
SGCG	1	0	0	0	1	1	0
HSPH1	1	0	0	1	1	0	0
STARD13	1	0	0	1	1	1	0
RFC3	1	0	1	1	1	1	0
FREM2	1	0	1	1	1	1	0
ELF1	1	0	1	0	0	1	0
DNAJD1	0	0	1	0	0	1	0
TSC22D1	0	0	1	0	0	0	0
PCK2	0	0	0	0	1	1	0
KIAA0323	0	0	0	0	0	0	0
C14orf147	0	0	1	1	0	1	1
TXNDC	0	0	0	1	0	1	0
BMP4	1	0	1	1	0	0	0
PSMA3	1	0	1	1	1	0	1
HIF1A	1	0	1	1	0	0	0
FUT8	1	0	1	1	1	1	0
GPHN	1	0	0	0	1	0	0
ZFP36L1	0	0	1	0	0	0	1
C14orf43	0	0	1	1	0	1	1
FOS	1	0	1	0	1	1	1
BATF	1	0	1	1	0	1	0
SKIIP	1	0	0	0	1	0	0
CALM1	0	0	0	0	1	0	0
KIAA2010	0	0	1	1	1	1	0
DEGS2	1	0	0	0	0	0	0
SLC25A29	0	0	0	0	0	0	1
SLC25A24	1	0	1	0	0	1	0
CDCA4	1	0	1	0	0	0	0
CRIP2	0	0	0	0	0	0	0
SLC25A24	0	0	0	1	0	0	0
FLJ32833	1	0	1	1	0	0	0
SQRDL	0	0	0	0	0	1	0
TMOD3	0	0	1	0	0	0	0
MYO5C	1	0	0	0	1	0	0
CCPG1	1	0	0	0	0	0	1
CA12	1	0	1	0	0	0	0
TLE3	1	0	1	1	1	1	0
PRO34005	1	0	1	1	1	1	0
HEXA	1	0	0	0	0	1	0
TMED3	0	0	0	0	0	1	0
ARNT2	1	0	1	1	1	1	0
ABHD2	1	0	1	1	1	1	1
SEMA4B	0	0	0	1	1	1	0
MGC18216	1	0	1	1	1	1	0
UBE2I	0	0	1	1	0	0	0
RAB26	0	0	0	0	0	1	0
PPL	1	0	0	1	1	0	1
EMP2	0	0	0	1	1	1	1
MGC24665	1	0	0	1	0	0	0
MKL2	1	0	1	1	1	1	0
IL4R	1	0	0	0	0	1	0
GDPD3	0	0	0	0	0	0	0
BCL7C	0	0	0	1	1	0	1
CHD9	1	0	1	1	1	1	1
GPR56	0	0	0	1	0	1	0
KIAA1930	0	0	1	0	0	0	0
NQO1	0	0	0	0	1	1	0
ZNRF1	1	0	1	1	1	1	1
ADAT1	0	0	0	0	1	0	0
DNCL2B	1	0	1	1	1	1	1
BDGI	0	0	0	0	1	1	0
DKFZp686H22230	0	0	1	0	1	1	0
ZDHHC7	1	0	1	1	1	1	1
FANCA	0	0	0	0	1	0	0
SLC43A2	0	0	0	0	0	0	0
DKFZp686L05242	0	0	1	1	0	0	0
TAX1BP3	0	0	0	0	0	1	0
TRIM16	0	0	0	1	0	0	0
SREBF1	1	0	0	0	0	1	0
TRAF4	0	0	0	0	0	0	0
RARA	1	0	1	1	0	1	0
IGFBP4	0	0	0	0	0	1	0
JUP	0	0	0	1	0	0	0
KPNB1	1	0	0	0	1	1	0
MGC11242	0	0	0	0	0	1	1
AKAP1	1	0	0	0	0	0	0
CUEDC1	1	0	1	1	1	1	0
ZNF161	1	1	0	0	0	0	0
YPEL2	1	0	1	0	1	1	0
USP32	1	0	0	1	1	1	1
APPBP2	1	0	0	0	1	1	1
TBX2	0	0	1	0	0	1	0
THRAP1	1	0	0	0	0	0	1
GK001	1	0	1	0	0	0	1
DKFZp781G0721	1	0	0	0	0	1	0
GNA13	1	0	0	0	0	1	1
GPRC5C	0	0	0	0	0	1	0
SLC9A3R1	0	0	0	0	0	0	0
C17orf28	1	0	0	0	1	0	0
ACP6	0	0	0	0	0	0	0
EVER1	1	0	1	0	0	0	0
NBG	1	0	1	0	0	1	0
METRNL	1	0	0	0	0	1	0
LASS2	1	0	0	0	0	0	0
ABHD3	0	0	0	0	1	1	0
ANXA9	0	0	0	0	0	0	0
CGN	1	0	0	0	0	1	0
SLC39A6	1	0	0	0	0	1	0
TUFT1	0	0	0	1	1	1	0
CD33L3	1	0	1	1	0	1	0
PMAIP1	1	0	1	1	0	1	1
CNDP2	1	0	1	0	1	0	0
C19orf21	0	0	0	0	0	1	0
MAP2K2	1	0	0	0	0	1	0
HNRPM	0	0	0	0	0	0	0
LDLR	0	0	0	1	0	0	0
JUNB	0	0	0	0	0	0	1
IER2	1	0	0	1	0	1	0
SAMD1	1	0	1	0	0	1	0
ASF1B	0	0	0	0	0	1	0
GDF15	1	0	0	0	0	0	0
C19orf33	0	0	0	1	0	0	0
ACTN4	1	0	0	1	1	1	0
EFNA1	0	0	0	0	1	0	0
PPP1R13L	0	0	0	0	0	1	0
EFNA1	1	0	0	0	0	1	0
ZNF499	1	0	0	0	0	0	0
RRM2	0	0	0	0	0	1	0
KIAA0575	1	0	1	1	0	1	0
FLJ35392	1	0	1	1	1	1	1
FLJ14249	0	0	0	0	0	1	0
RAB10	0	0	0	1	1	1	0
SLC5A6	0	0	0	0	0	0	0
F11R	0	0	0	0	0	0	0
ARL6IP2	1	0	1	1	1	1	0
MAP4K3	1	0	1	0	1	1	0
COX7A2L	1	0	1	0	0	1	1
LRPPRC	1	0	1	0	0	1	0
EPAS1	0	0	0	0	0	1	0
MSH6	0	0	0	0	0	0	0
VRK2	1	0	1	1	1	1	0
RAB1A	0	0	1	0	0	0	0
BRRN1	0	0	0	0	1	1	1
RALB	1	0	1	0	0	0	0
INHBB	1	0	1	0	1	1	0
RAB6C	1	0	1	0	1	1	0
NR4A2	1	0	1	1	1	1	1
GPD2	1	0	1	0	1	1	0
DHRS3	1	0	1	0	0	1	0
PSMD14	1	0	0	0	0	1	0
DHRS3	1	0	1	0	0	0	0
CDCA7	0	0	1	0	0	1	0
SP3	1	0	1	0	1	1	0
NUP35	1	0	0	0	0	1	0
DKFZp781N1244	0	0	0	0	0	0	0
DKFZp564A2416	0	0	1	1	1	1	0
KIAA1026	1	0	0	0	0	0	0
DKFZp564A2416	1	0	0	0	0	1	0
KLF7	1	0	1	1	1	0	0
RPE	0	0	0	0	1	1	0
MGC90296	1	0	1	1	1	0	1
KIAA1026	0	0	0	1	1	1	0
AP1S3	1	0	0	1	0	1	1
KIAA1026	0	0	1	1	0	1	0
CMKOR1	1	0	1	1	1	1	0
COPS8	1	0	1	1	1	1	0
C1orf16	0	0	0	0	0	0	0
KIAA1026	0	0	0	0	0	0	1
RRBP1	1	0	0	0	1	1	0
SNX5	1	0	0	0	0	1	0
HDHD4	0	0	0	0	0	0	0
ID1	1	0	0	1	0	1	0
BCL2L1	0	0	0	0	0	1	0
KIAA1026	1	1	0	0	0	0	1
SDC4	0	0	0	0	1	1	1
SLC2A10	0	0	1	1	0	1	1
SLC9A8	1	0	0	1	1	1	0
BCAS4	1	0	0	0	0	1	0
BCAS1	1	0	1	1	1	1	1
BMP7	1	0	1	1	1	1	0
UCHL5	0	0	0	0	0	0	0
BMP7	1	0	1	1	1	1	1
TMEPAI	1	0	1	1	1	1	0
NRIP1	1	0	1	1	1	1	1
MRPL39	0	0	0	0	1	1	0
C21orf5	1	0	1	1	1	1	1
DYRK1A	1	0	1	0	0	1	0
DSCAM	1	0	1	1	1	1	1
TFF1	1	0	0	0	1	1	0
PHLDA3	0	0	1	0	0	0	0
PDXK	0	0	0	1	0	1	0
PHLDA3	0	0	0	0	0	0	0
GNB1L	1	0	0	1	1	1	0
ELF3	0	0	0	1	0	1	0
XBP1	1	0	1	0	1	1	1
ELF3	1	0	0	1	1	1	0
UBE2T	1	0	1	0	0	1	0
SUMF1	1	0	0	0	0	1	0
IQSEC1	1	0	1	0	1	1	0
SH3BP5	1	0	1	1	0	1	0
BTD	1	0	0	1	1	1	1
GPD1L	1	0	0	0	0	1	0
NBG	0	0	0	0	1	0	0
PLEKHA6	0	0	0	0	0	0	0
SEMA3F	0	0	0	0	0	0	0
NBG	0	0	1	1	0	0	0
SGA-113M	0	0	0	0	0	0	0
DKFZp686F01113	0	0	0	0	0	1	0
NBG	0	0	0	0	0	1	1
GBE1	1	0	0	0	1	0	0
DCBLD2	1	0	1	1	0	1	0
MGC4308	0	0	0	0	1	0	0
NBG	1	0	0	0	0	1	0
PTPLB	0	0	1	0	0	0	0
NBG	0	0	0	0	0	1	0
TMCC1	1	0	1	0	0	1	0
NBG	1	0	0	0	0	1	1
SIAH2	1	0	1	1	1	1	1
TIPARP	0	0	0	0	0	1	0
B3GALT3	0	0	0	0	0	0	0
NMD3	0	0	1	0	1	1	1
NBG	0	0	0	0	1	1	0
PSARL	0	0	0	0	0	1	0
ABCC5	1	0	0	1	1	1	0
HES1	1	0	1	1	1	1	0
FAM43A	0	0	1	1	1	1	0
SLBP	0	0	0	0	0	0	0
FLJ90556	1	0	1	0	0	0	0
ADRA2C	1	0	1	1	0	1	1
S100P	1	0	0	1	1	0	0
WDR1	0	0	0	0	0	1	0
DHX15	1	0	1	0	1	1	0

## Sheet: C. ChIP-chip
Gene	FOS	ER	CEBP	GATA2	RORA	FOXA1	PITX2
BCAS1	0	0	0	0	1	1	0
BMP7	1	1	1	1	1	1	0
TMEPAI	1	1	1	0	1	0	0
NPEPL1	0	0	0	0	0	0	0
NRIP1	1	1	1	1	1	1	1
C21orf5	1	1	1	0	1	1	1
DYRK1A	0	1	1	1	1	0	0
DSCAM	1	1	1	1	1	1	0
TFF1	0	0	1	1	1	1	0
XBP1	0	0	1	0	1	0	1
CERK	0	0	1	0	0	0	0
KIAA1026	1	0	1	0	1	1	1
KIAA0575	0	0	1	0	0	0	0
FLJ35392	0	0	1	1	0	0	0
RAB10	0	0	0	0	0	0	1
COX7A2L	0	0	0	1	0	0	0
LRPPRC	0	0	0	0	0	0	0
MSH2	0	0	0	0	0	0	1
VRK2	0	0	0	1	0	0	0
FANCL	0	0	0	1	1	0	0
TGFA	1	0	1	1	1	0	0
MPHOSPH10	1	0	0	0	0	0	0
C2orf23	0	0	1	0	0	0	0
BRRN1	0	0	0	0	1	1	1
RALB	1	0	1	1	1	0	0
NEB	0	0	1	0	0	0	0
GPD2	0	0	1	1	0	0	1
BAZ2B	0	0	0	0	0	0	0
HSPG2	0	0	0	0	0	0	0
GORASP2	0	0	1	0	0	0	0
HSPG2	1	0	0	0	0	0	1
DKFZp564A2416	1	0	1	0	0	1	1
FLJ13941	0	0	0	0	0	0	0
HRB	0	0	1	0	1	0	0
SH3BP4	0	0	0	1	0	0	1
CENTG2	0	0	0	0	0	0	0
CMKOR1	1	0	1	1	1	1	1
COPS8	1	0	1	0	1	1	1
RAB17	0	0	1	0	1	0	1
SUMF1	0	0	1	1	1	0	0
BHLHB2	0	1	1	0	0	0	0
IQSEC1	0	1	1	0	1	0	0
SH3BP5	1	0	1	1	1	0	0
NGLY1	0	0	0	0	0	1	0
GPD1L	0	0	1	1	0	1	0
LRRFIP2	0	0	0	0	0	0	0
LAMB2	0	0	1	0	1	0	0
SEMA3F	0	0	0	0	0	0	0
SGA-113M	0	0	0	0	0	0	0
PTP4A2	0	0	1	0	0	0	0
EIF3S2	0	0	1	0	0	1	1
SHQ1	1	1	0	1	0	0	0
GBE1	0	0	1	0	0	0	0
MGC4308	0	0	1	0	1	0	0
FLJ10350	0	0	0	0	0	0	1
dJ423B22.1	0	0	0	0	0	0	1
TMCC1	0	0	1	0	1	0	0
PIK3R4	1	0	0	1	0	0	0
PLOD2	0	1	1	1	1	0	0
SIAH2	1	1	1	0	1	1	1
TIPARP	0	0	1	0	0	0	0
B3GALT3	0	0	1	0	0	0	0
NMD3	0	1	1	0	0	0	0
ABCC5	0	0	0	0	1	1	0
RFC4	0	0	0	0	0	0	0
HES1	1	1	1	1	1	1	1
FAM43A	1	0	1	0	0	1	0
FYTTD1	0	0	0	0	1	0	0
GAK	0	1	0	1	0	0	0
SLBP	0	0	0	0	0	0	0
ADRA2C	0	0	0	1	1	0	0
S100P	0	0	1	0	1	0	0
WDR1	1	0	0	0	1	0	0
DHX15	0	1	1	1	0	1	1
GENEX3414	0	0	0	1	1	0	1
CCNG2	0	0	0	0	0	0	0
COPS4	0	0	0	0	0	0	0
MLLT2	0	0	0	0	1	1	1
PPP3CA	0	0	0	0	0	0	0
PCDH10	0	1	1	0	1	1	1
ARFIP1	1	0	0	0	0	0	0
NPY1R	0	0	1	1	0	0	0
SLC12A7	0	0	0	0	0	0	0
IRX4	1	0	1	0	0	0	0
JUN	0	0	1	0	0	1	0
CTNND2	0	1	1	1	1	1	0
JAK1	1	0	1	1	0	0	0
RHOBTB3	0	0	0	0	0	1	0
CSNK1G3	1	0	1	0	1	1	0
LMNB1	0	0	0	1	1	0	0
SLC22A5	0	1	1	0	1	0	0
ETF1	0	0	1	0	1	0	0
HSPA9B	0	0	1	0	0	1	0
FLJ41603	1	1	1	0	0	0	0
C5orf4	0	0	1	0	0	1	0
KIAA0869	1	0	1	1	1	1	0
STK10	0	0	0	0	0	0	0
STC2	1	1	1	1	1	1	0
MSX2	1	1	1	1	1	0	0
RAB24	1	0	0	0	0	0	0
SQSTM1	0	0	0	0	0	0	0
SEC5L1	0	0	0	0	0	0	0
EEF1E1	1	0	1	0	0	1	0
NEDD9	0	1	1	1	1	1	0
DDR1	1	0	1	0	0	0	0
HLA-C	0	0	0	0	0	0	0
DDAH2	0	0	0	0	0	0	0
BAK1	0	0	1	0	0	0	0
TEAD3	0	0	0	0	0	0	0
PIM1	0	0	1	0	1	1	0
TEX27	1	0	0	1	0	0	0
FOXP4	0	1	1	0	1	1	0
C6orf141	1	0	1	1	1	0	0
TPBG	0	0	0	1	1	0	0
SLC25A24	0	0	0	0	0	0	0
ASCC3	1	0	0	1	1	0	0
CD164	0	0	0	0	0	0	0
PKIB	1	1	1	0	1	1	0
TPD52L1	1	0	1	1	1	1	0
C6orf74	0	0	0	1	0	0	0
SGK	0	1	1	1	0	1	0
C6orf80	0	0	1	0	0	0	0
FBXO30	0	0	0	0	1	0	1
C6orf97	0	0	1	1	1	0	1
C7orf20	1	0	0	0	0	0	0
FLJ44858	0	0	1	0	1	0	1
PSCD3	0	0	1	0	1	0	1
PURB	0	0	1	1	0	0	0
BAZ1B	0	0	0	0	1	0	0
RINT1	0	0	1	0	1	1	1
NRCAM	0	0	0	1	1	1	1
SEC8L1	0	0	0	0	0	1	1
SLC7A2	1	1	1	0	1	1	0
PPP2R2A	0	1	1	0	0	0	0
MGC39325	1	0	1	0	1	0	1
PDE7A	1	0	1	1	0	0	0
SGKL	0	1	0	1	1	0	0
WWP1	1	1	1	0	1	1	0
DKFZp762C1112	1	0	0	1	1	0	0
RAD54B	0	0	0	1	0	0	0
TSPYL5	0	1	1	0	1	0	0
NBG	0	0	0	0	0	0	1
OXR1	1	1	0	1	1	0	0
KIAA0103	0	0	1	0	1	0	0
TRPS1	1	1	1	1	1	1	0
EXT1	0	0	0	0	0	1	0
DEPDC6	1	1	1	1	1	1	0
MYC	1	1	1	0	1	1	0
NDRG1	0	1	0	0	0	0	0
ST3GAL1	1	0	1	0	1	1	0
PLEC1	0	0	1	0	0	1	0
KIAA1815	1	0	1	1	0	1	0
MAK10	0	0	0	0	1	0	0
ILF2	0	0	1	0	0	0	1
CDK5RAP2	0	0	1	1	0	1	0
RXRA	0	0	1	0	0	0	0
ZMYND11	0	0	1	1	0	1	0
GTPBP4	1	0	0	0	1	1	0
ASB13	1	0	1	0	1	1	1
GDI2	0	0	0	0	1	0	0
PFKFB3	1	0	0	0	0	1	0
STAM	0	0	0	0	0	0	0
WAC	0	0	1	1	0	0	1
KIF5B	0	0	0	0	0	0	0
RET	1	1	1	0	1	1	1
CXCL12	1	0	1	0	1	1	1
FLJ13470	0	0	0	0	0	0	1
ZWINT	0	0	0	1	1	0	0
TSPAN15	1	0	0	0	0	0	0
PPIF	0	0	1	0	0	0	0
FER1L3	1	1	1	0	1	1	0
SFXN2	1	0	0	0	0	0	0
C10orf26	0	1	1	1	1	1	0
NT5C2	1	1	1	0	1	0	0
PDCD4	0	1	1	0	0	0	0
GFRA1	0	1	1	0	0	0	0
TACC2	0	0	1	1	1	0	0
INPP5A	1	1	1	0	1	1	0
DEAF1	1	0	0	0	0	0	0
AP2A2	0	0	0	0	0	0	1
SCUBE2	1	0	1	1	1	0	0
SH2BP1	0	1	0	0	1	0	0
SLC35C1	1	0	1	0	0	1	0
NUP160	0	0	1	0	1	0	0
AHNAK	0	0	0	0	0	0	0
BAD	0	1	1	1	1	0	0
SSH3	0	0	0	0	0	0	0
CCND1	1	0	1	0	1	0	0
MR1	0	0	1	0	0	0	0
CCND1	0	0	0	0	0	0	0
NUMA1	0	0	0	1	0	0	0
DDX10	0	0	1	0	0	0	0
BCL9L	1	1	1	0	1	1	0
FKBP4	0	1	0	0	0	0	0
LTBR	0	1	0	0	0	0	0
KIAA0528	1	0	1	1	0	1	0
SLC38A2	0	1	1	1	1	1	0
KB20	1	0	1	0	1	0	0
KRT7	1	0	1	0	0	1	0
CBX5	0	0	0	1	0	0	0
PHLDA1	1	1	0	0	1	1	0
PEX14	0	0	0	0	0	0	0
E2F7	0	0	1	0	0	0	0
PAWR	0	0	1	0	0	0	0
WDR51B	0	0	1	0	1	1	1
BTG1	0	0	0	0	0	0	0
METAP2	0	0	1	0	0	0	0
TMPO	0	0	1	0	0	1	1
TXNRD1	0	0	1	0	0	0	0
PEX14	0	0	0	0	0	0	0
ATP2A2	0	0	1	0	1	0	1
RASAL1	0	0	1	0	0	0	0
TPCN1	0	0	0	0	0	0	1
RFC5	0	0	0	0	0	1	1
PXN	0	0	1	0	0	0	1
KIAA0655	0	0	1	0	0	0	0
PEX14	0	0	1	1	0	1	0
BRI3BP	0	0	0	0	1	0	1
PUS1	0	0	1	0	0	0	0
SGCG	1	0	1	1	0	0	0
HSPH1	0	0	0	0	0	1	0
STARD13	1	0	0	0	1	1	0
PEX14	0	0	0	0	0	0	0
STARD13	1	0	1	1	1	1	0
RFC3	1	0	1	0	1	1	0
FREM2	0	0	0	1	1	1	0
DNAJD1	0	1	1	0	0	0	0
TSC22D1	0	0	1	1	0	0	0
PEX14	0	0	0	0	0	0	1
STK24	0	1	1	0	0	1	0
KIAA0323	0	0	0	0	0	0	0
BMP4	0	1	1	0	0	1	0
MNAT1	0	0	1	1	1	1	0
HIF1A	0	0	0	0	0	0	0
FUT8	0	0	0	0	0	0	0
GPHN	1	0	1	0	1	0	0
ZFP36L1	0	1	0	0	0	0	0
C14orf43	0	1	1	0	1	0	1
FOS	0	1	1	0	1	1	0
BATF	1	0	1	1	1	0	0
SKIIP	0	0	0	1	1	1	0
CALM1	0	0	0	0	0	1	0
DEGS2	0	0	1	1	1	0	0
CRIP2	0	0	0	0	1	0	0
MYO5C	0	0	0	0	1	0	0
CA12	0	1	0	0	1	1	0
TLE3	1	1	1	1	1	1	0
PRO34005	1	1	1	1	1	1	0
CTSH	0	0	0	0	0	0	0
ABHD2	1	1	1	0	1	1	1
MGC18216	1	1	1	1	1	1	0
UBE2I	0	0	0	0	1	0	0
PRO1567	0	1	0	0	0	0	0
CLDN9	0	0	0	0	0	0	0
PPL	1	0	0	0	1	1	1
EMP2	1	0	1	0	0	0	0
MKL2	1	0	1	1	1	0	0
IL4R	0	0	1	0	0	0	0
GDPD3	0	0	0	0	0	0	0
ZNRF1	1	0	0	1	1	1	0
ZFP1	0	1	0	0	0	0	0
BDGI	0	0	1	1	0	1	0
ZDHHC7	1	0	0	0	0	1	0
FANCA	0	0	0	0	0	1	0
SLC43A2	0	0	1	0	1	0	0
DKFZp686L05242	0	1	0	0	1	0	0
GARNL4	1	0	1	0	1	1	0
CLDN7	0	0	1	0	0	0	0
TRIM16	0	0	0	0	0	0	0
SREBF1	0	0	1	0	1	0	0
TRAF4	0	0	1	0	0	0	0
RARA	1	0	1	0	0	0	0
IGFBP4	0	0	1	0	0	0	0
JUP	1	1	0	0	0	0	0
KPNB1	0	0	1	1	1	1	0
MGC11242	0	0	1	0	0	0	1
EPN3	1	0	0	0	0	0	0
AKAP1	0	0	0	0	1	0	0
CUEDC1	0	1	0	0	1	1	0
ZNF161	0	0	0	0	0	0	0
USP32	0	0	0	1	1	1	0
TBX2	0	0	0	0	0	1	0
THRAP1	0	0	1	0	0	0	0
GK001	0	0	0	0	1	0	0
DKFZp781G0721	0	0	1	1	1	1	0
GNA13	0	0	1	0	0	0	0
SOX9	1	1	1	1	1	1	1
CDC42EP4	0	0	0	0	0	0	0
GPRC5C	0	0	1	0	0	0	0
SLC9A3R1	0	0	0	1	0	0	1
METRNL	0	0	1	0	0	0	0
SLC39A6	0	0	0	0	1	0	0
CD33L3	1	1	1	0	1	0	0
PMAIP1	1	0	0	0	0	0	0
CARM1	0	1	1	0	0	0	0
LDLR	1	1	0	0	0	0	0
JUNB	0	0	0	0	0	0	0
IER2	0	0	0	0	1	0	0
SAMD1	0	1	1	0	1	0	0
ASF1B	0	0	0	1	0	1	0
GPSN2	0	1	0	0	1	0	0
GDF15	0	0	0	0	1	0	0
RENT1	0	1	1	0	0	0	0
ACTN4	1	0	1	0	0	1	0
CAPN12	0	0	0	0	1	0	0
ECH1	0	0	0	0	1	0	0
PVRL2	0	0	0	0	1	0	0
ZNF342	0	0	1	0	0	0	0
PSCD2	0	0	1	0	0	0	0
ZNF499	1	0	0	0	1	0	0
HM13	1	0	1	0	0	0	0
ID1	1	0	1	0	0	0	0
BCL2L1	0	1	1	0	1	0	0
HCK	0	0	0	1	1	0	1
SPAG4	1	0	1	0	1	0	0
C20orf172	0	0	1	0	0	0	0
CTNNBL1	0	0	1	1	0	0	0
SDC4	0	1	1	0	1	0	0
SLC9A8	1	0	0	0	0	1	0
BCAS4	0	0	0	0	0	1	0

## Sheet: D. Combine
ID	FOS	ER	CEBP	RORA	FOXA1	PITX2
BCAS1	0	0	0	1	1	0
BMP7	1	1	1	1	1	0
TMEPAI	1	1	1	1	0	0
NRIP1	1	1	1	1	1	1
C21orf5	1	1	1	1	1	1
DYRK1A	0	1	1	1	0	0
DSCAM	1	1	1	1	1	0
TFF1	0	0	1	1	1	0
KIAA1026	1	0	1	1	1	1
KIAA0575	0	0	1	0	0	0
FLJ35392	0	0	1	0	0	0
RAB10	0	0	0	0	0	1
COX7A2L	0	0	0	0	0	0
LRPPRC	0	0	0	0	0	0
VRK2	0	0	0	0	0	0
BRRN1	0	0	0	1	1	1
RALB	1	0	1	1	0	0
GPD2	0	0	1	0	0	1
DKFZp564A2416	1	0	1	0	1	1
CMKOR1	1	0	1	1	1	1
COPS8	1	0	1	1	1	1
SUMF1	0	0	1	1	0	0
IQSEC1	0	1	1	1	0	0
SH3BP5	1	0	1	1	0	0
GPD1L	0	0	1	0	1	0
SEMA3F	0	0	0	0	0	0
SGA-113M	0	0	0	0	0	0
GBE1	0	0	1	0	0	0
TMCC1	0	0	1	1	0	0
SIAH2	1	1	1	1	1	1
B3GALT3	0	0	1	0	0	0
NMD3	0	1	1	0	0	0
ABCC5	0	0	0	1	1	0
FAM43A	1	0	1	0	1	0
ADRA2C	0	0	0	1	0	0
S100P	0	0	1	1	0	0
MLLT2	0	0	0	1	1	1
PPP3CA	0	0	0	0	0	0
IRX4	1	0	1	0	0	0
CTNND2	0	1	1	1	1	0
RHOBTB3	0	0	0	0	1	0
SLC22A5	0	1	1	1	0	0
KIAA0869	1	0	1	1	1	0
STC2	1	1	1	1	1	0
MSX2	1	1	1	1	0	0
SEC5L1	0	0	0	0	0	0
NEDD9	0	1	1	1	1	0
TEAD3	0	0	0	0	0	0
TPBG	0	0	0	1	0	0
SLC25A24	0	0	0	0	0	0
TPD52L1	1	0	1	1	1	0
SGK	0	1	1	0	1	0
C6orf97	0	0	1	1	0	1
FLJ44858	0	0	1	1	0	1
NRCAM	0	0	0	1	1	1
SEC8L1	0	0	0	0	1	1
SLC7A2	1	1	1	1	1	0
SGKL	0	1	0	1	0	0
WWP1	1	1	1	1	1	0
DKFZp762C1112	1	0	0	1	0	0
TSPYL5	0	1	1	1	0	0
NBG	0	0	0	0	0	1
OXR1	1	1	0	1	0	0
TRPS1	1	1	1	1	1	0
EXT1	0	0	0	0	1	0
NDRG1	0	1	0	0	0	0
RXRA	0	0	1	0	0	0
GTPBP4	1	0	0	1	1	0
ASB13	1	0	1	1	1	1
GDI2	0	0	0	1	0	0
PFKFB3	1	0	0	0	1	0
WAC	0	0	1	0	0	1
RET	1	1	1	1	1	1
ZWINT	0	0	0	1	0	0
TSPAN15	1	0	0	0	0	0
PPIF	0	0	1	0	0	0
FER1L3	1	1	1	1	1	0
NT5C2	1	1	1	1	0	0
GFRA1	0	1	1	0	0	0
TACC2	0	0	1	1	0	0
SH2BP1	0	1	0	1	0	0
AHNAK	0	0	0	0	0	0
CCND1	0	0	0	0	0	0
NUMA1	0	0	0	0	0	0
BCL9L	1	1	1	1	1	0
FKBP4	0	1	0	0	0	0
SLC38A2	0	1	1	1	1	0
KB20	1	0	1	1	0	0
PHLDA1	1	1	0	1	1	0
PAWR	0	0	1	0	0	0
BTG1	0	0	0	0	0	0
TMPO	0	0	1	0	1	1
ATP2A2	0	0	1	1	0	1
TPCN1	0	0	0	0	0	1
SGCG	1	0	1	0	0	0
STARD13	1	0	1	1	1	0
RFC3	1	0	1	1	1	0
FREM2	0	0	0	1	1	0
DNAJD1	0	1	1	0	0	0
TSC22D1	0	0	1	0	0	0
KIAA0323	0	0	0	0	0	0
BMP4	0	1	1	0	1	0
FUT8	0	0	0	0	0	0
C14orf43	0	1	1	1	0	1
FOS	0	1	1	1	1	0
BATF	1	0	1	1	0	0
CALM1	0	0	0	0	1	0
DEGS2	0	0	1	1	0	0
CA12	0	1	0	1	1	0
TLE3	1	1	1	1	1	0
PRO34005	1	1	1	1	1	0
ABHD2	1	1	1	1	1	1
MGC18216	1	1	1	1	1	0
UBE2I	0	0	0	1	0	0
PPL	1	0	0	1	1	1
MKL2	1	0	1	1	0	0
IL4R	0	0	1	0	0	0
ZNRF1	1	0	0	1	1	0
BDGI	0	0	1	0	1	0
SLC43A2	0	0	1	1	0	0
DKFZp686L05242	0	1	0	1	0	0
TRIM16	0	0	0	0	0	0
SREBF1	0	0	1	1	0	0
TRAF4	0	0	1	0	0	0
RARA	1	0	1	0	0	0
IGFBP4	0	0	1	0	0	0
JUP	1	1	0	0	0	0
KPNB1	0	0	1	1	1	0
AKAP1	0	0	0	1	0	0
CUEDC1	0	1	0	1	1	0
USP32	0	0	0	1	1	0
THRAP1	0	0	1	0	0	0
GK001	0	0	0	1	0	0
GNA13	0	0	1	0	0	0
SLC9A3R1	0	0	0	0	0	1
METRNL	0	0	1	0	0	0
SLC39A6	0	0	0	1	0	0
CD33L3	1	1	1	1	0	0
PMAIP1	1	0	0	0	0	0
LDLR	1	1	0	0	0	0
ASF1B	0	0	0	0	1	0
GDF15	0	0	0	1	0	0
ACTN4	1	0	1	0	1	0
ZNF499	1	0	0	1	0	0
ID1	1	0	1	0	0	0
BCL2L1	0	1	1	1	0	0
SDC4	0	1	1	1	0	0
SLC9A8	1	0	0	0	1	0
BCAS4	0	0	0	0	1	0
