# Supplementary material for: Inference of hierarchical regulatory network of estrogen-dependent breast cancer through ChIP-based data
Source: BMC Syst Biol. 2010 Dec 17;4:170. doi: 10.1186/1752-0509-4-170 (PMC3012048; doi:10.1186/1752-0509-4-170)
Supplement: Additional file 9 — Table S5. Transcription factor network identified by ReMoDiscovery. [file 1752-0509-4-170-S9.TXT]

Genes:	JUNB	
Motifs:	RORA	FOS
Regulators:	R_2	R_28	R_53	R_78	R_88	R_100

Genes:	SP3	
Motifs:	RORA	FOXA1	CEBP	ER	PITX2
Regulators:	R_1	R_23	R_74

Genes:	MSX2	
Motifs:	RORA	CEBP	ER
Regulators:	R_18	R_28	R_31	R_40	R_41	R_72	R_82	R_96	R_110

Genes:	GTF2IRD1	
Motifs:	RORA	CEBP	FOS	PITX2
Regulators:	R_10	R_16	R_21	R_42	R_47


Genes:	SOX9	MAFK	
Motifs:	CEBP	FOS
Regulators:	R_8	R_87

Genes:	SOX9	ELF1	
Motifs:	RORA	CEBP
Regulators:	R_15	R_39	R_87

Genes:	KIAA0575	KLF4	
Motifs:	RORA	CEBP	ER
Regulators:	R_1	R_53

Genes:	KIAA0575	ZMYND11	
Motifs:	RORA	CEBP	ER
Regulators:	R_1	R_11

Genes:	KIAA0575	ELF1	
Motifs:	RORA	CEBP	ER
Regulators:	R_11	R_20

Genes:	KIAA0575	FOS	
Motifs:	RORA	ER
Regulators:	R_53	R_99

Genes:	NRIP1	SOX3	
Motifs:	RORA	CEBP	ER
Regulators:	R_34	R_76

Genes:	NRIP1	SIAH2	
Motifs:	RORA	FOXA1	CEBP	ER
Regulators:	R_17	R_93

Genes:	XBP1	NCOA4	
Motifs:	RORA	CEBP
Regulators:	R_90	R_100

Genes:	SOX3	KLF4	
Motifs:	RORA	CEBP	ER
Regulators:	R_1	R_12

Genes:	SOX3	RXRA	
Motifs:	RORA	CEBP	ER
Regulators:	R_58	R_80

Genes:	SOX3	ATF1	
Motifs:	RORA	ER
Regulators:	R_12	R_58

Genes:	SIAH2	MLLT2	
Motifs:	FOXA1	ER
Regulators:	R_17	R_57

Genes:	SIAH2	MGC75036	
Motifs:	RORA	FOXA1	CEBP	ER
Regulators:	R_44	R_63

Genes:	SIAH2	ZKSCAN1	
Motifs:	RORA	FOXA1
Regulators:	R_11	R_46

Genes:	SIAH2	TRPS1	
Motifs:	RORA	FOXA1	CEBP	ER
Regulators:	R_51	R_68	R_101

Genes:	SIAH2	MYC	
Motifs:	RORA	FOXA1	CEBP	ER	FOS
Regulators:	R_44	R_101

Genes:	SIAH2	NCOA4	
Motifs:	RORA	CEBP	ER	FOS
Regulators:	R_11	R_17

Genes:	HES1	ATF1	
Motifs:	RORA	FOXA1	ER
Regulators:	R_33	R_52

Genes:	MLLT2	KLF4	
Motifs:	FOXA1	ER
Regulators:	R_1	R_87

Genes:	MGC75036	MYC	
Motifs:	RORA	FOXA1	CEBP	ER	PITX2
Regulators:	R_36	R_44

Genes:	MGC75036	NCOA4	
Motifs:	RORA	CEBP	ER	PITX2
Regulators:	R_21	R_66

Genes:	MGC75036	ATF1	
Motifs:	RORA	FOXA1	ER
Regulators:	R_79	R_106

Genes:	MGC75036	ELF1	
Motifs:	RORA	CEBP	ER
Regulators:	R_20	R_63

Genes:	MGC75036	ZNRF1	
Motifs:	RORA	FOXA1	CEBP	ER	PITX2
Regulators:	R_25	R_79

Genes:	ZNF184	TRPS1	
Motifs:	RORA	ER
Regulators:	R_74	R_105

Genes:	ZKSCAN1	FOS	
Motifs:	RORA	FOXA1
Regulators:	R_32	R_53	R_98

Genes:	TRPS1	ELF1	
Motifs:	RORA	CEBP	ER
Regulators:	R_51	R_105

Genes:	MYC	FOS	
Motifs:	RORA	FOXA1	ER
Regulators:	R_67	R_88

Genes:	KLF4	ATF1	
Motifs:	RORA	FOXA1	ER
Regulators:	R_12	R_84

Genes:	KLF4	ELF1	
Motifs:	RORA	CEBP	ER
Regulators:	R_9	R_87

Genes:	KLF4	FOS	
Motifs:	RORA	FOXA1	ER
Regulators:	R_53	R_67	R_94

Genes:	KLF4	ARNT2	
Motifs:	RORA	FOXA1	CEBP	ER
Regulators:	R_19	R_94

Genes:	KLF4	ZNRF1	
Motifs:	RORA	FOXA1	CEBP	ER	PITX2
Regulators:	R_25	R_67

Genes:	ATF1	ZNRF1	
Motifs:	RORA	FOXA1	ER
Regulators:	R_8	R_79	R_107


Genes:	SOX9	SOX3	MYC	
Motifs:	RORA	CEBP
Regulators:	R_34	R_109

Genes:	XBP1	HES1	MYC	
Motifs:	RORA	CEBP
Regulators:	R_14	R_62

Genes:	XBP1	MYC	KLF4	
Motifs:	RORA	CEBP
Regulators:	R_14	R_19

Genes:	SIAH2	ZMYND11	ELF1	
Motifs:	RORA	CEBP	ER
Regulators:	R_11	R_51	R_63

Genes:	HES1	MLLT2	MGC75036	
Motifs:	FOXA1	ER
Regulators:	R_45	R_56

Genes:	HES1	MGC75036	ZKSCAN1	
Motifs:	RORA	FOXA1
Regulators:	R_45	R_56

Genes:	MAFK	MYC	KLF4	
Motifs:	CEBP	FOS
Regulators:	R_14	R_19
