# Supplementary material for: Inference of hierarchical regulatory network of estrogen-dependent breast cancer through ChIP-based data
Source: BMC Syst Biol. 2010 Dec 17;4:170. doi: 10.1186/1752-0509-4-170 (PMC3012048; doi:10.1186/1752-0509-4-170)
Supplement: Additional file 12 — Table S6. A list of genes used for GO function analysis for MCF7 and MCF7-T ChIP-seq data. [file 1752-0509-4-170-S12.XLS]

## Sheet: genelist-MCF7
Gene ID
6723
9249
23254
55672
3339
10236
2170
8073
149175
2166
3716
23576
29957
10286
4893
9939
51205
8416
4000
55732
9887
10625
51377
252839
23612
1999
29089
51706
22874
9261
9804
29841
9687
151354
253558
64225
9167
10128
65055
51455
7851
84524
84172
3625
2820
6670
26010
8324
55686
3267
57007
10920
9467
23171
64651
55164
2632
84319
23023
5352
6478
25976
8706
51068
55486
3280
131583
7884
7468
285489
152
9948
1665
55286
53371
4299
4258
5481
65980
64979
1501
10409
9180
6902
22836
55781
6584
27125
10318
10826
23286
6793
8614
4488
55770
4739
7738
4277
50854
55173
3326
135398
2729
7162
5570
7164
6446
23593
80129
51608
79778
7975
340252
2990
9569
7586
7589
54517
60561
3475
7988
64327
10049
6542
10434
253943
23678
11059
169200
2669
85453
528
55074
7227
64798
29028
9788
286053
4609
10397
6482
286077
5339
50808
3301
2203
5887
9314
7357
55755
445
5900
6256
158055
10771
23560
79754
2665
5209
8027
56243
51322
25805
5979
6387
8031
11130
23555
818
10105
26509
6468
118980
27250
2674
3632
975
9646
744
28992
738
595
4926
5612
1662
56649
2288
6337
85004
84920
54407
27289
466
144577
11052
22822
282809
7112
7296
7374
488
10961
53373
5829
5715
140707
65985
90627
5983
341640
1997
8848
8428
5684
4522
2530
91748
2353
10538
801
55671
123099
123096
9529
55038
9101
342035
29766
55930
771
54956
7090
79875
57184
257364
9915
11057
9055
3480
7329
2013
116028
57496
80205
9289
1728
9798
84937
29948
9914
124935
23277
23108
10626
6720
5914
7153
3487
3728
1845
10014
3837
6668
8165
404093
388403
84669
10513
9969
57003
10672
6662
9368
283987
2548
284207
81929
2589
25800
284266
5366
5064
23370
1786
10498
3949
30000
3726
9592
55723
9524
5976
81
147968
6238
27131
81502
598
140706
3055
79980
7529
6385
23315
55653
8813
8537
655
79716
8204
9980
1859
1826
7031
7494
64781
6611
94121
84187
6658
83692

## Sheet: genelist-OHT
Gene ID
23261
26227
440574
9923
8073
149175
59269
6487
400752
114883
199920
83941
5586
55170
10451
57535
1952
3752
54665
10717
64858
204851
56944
51592
10286
7812
80143
9554
100132406
5174
117145
2153
9910
57795
89866
89884
51278
10625
83872
339479
89796
127829
29089
4194
2005
11009
7042
359948
1876
9687
9741
388
238
79623
51072
4052
63892
55133
6509
23233
80775
83879
6670
29789
7341
79582
26154
23549
8452
3667
129563
116987
10920
79083
6419
29995
9467
23243
1154
5793
132203
80145
6314
166336
56999
154043
26018
27086
2632
64332
3693
8419
5523
56937
9819
6478
116931
26084
51068
165679
79718
4026
55214
8209
79572
23527
1739
9711
84859
57732
53407
254251
1665
152518
80157
4299
55024
4086
1767
64417
348980
133418
112574
4064
5295
1462
8831
57556
285605
93166
6584
2908
9685
8614
91272
4488
2762
9450
654
51406
3720
29116
10486
60481
2729
7162
2309
7164
135112
4602
54806
10370
80129
2099
26034
79683
221927
221937
23333
2990
346562
10512
9988
54677
5244
79689
10142
5189
222865
8295
57154
221785
136227
1523
222235
9512
55904
6856
26959
4897
168451
4189
83943
3475
5506
378805
28996
26047
51422
63917
7516
64327
9690
55174
157310
80139
254778
23678
11059
9048
169200
64168
137392
4147
1345
79977
4956
115908
9699
7227
64798
6641
79139
29028
55093
114907
312
157769
9788
9897
8996
5820
114
7038
6482
10656
5747
23513
26953
4781
84186
29968
23287
619477
84909
79695
55755
7633
399665
9858
29882
10771
5209
57713
6840
56288
9886
221035
55315
387694
55719
403
4601
84632
2263
4288
282974
81532
9645
387755
26297
91683
595
55191
10809
5029
5031
51642
25987
79053
283219
9846
26011
11098
154810
79365
81539
54407
112
3856
3875
121227
144455
29080
282809
1634
56994
23389
26353
65985
9818
5983
83548
23143
2098
10426
22985
57594
64067
51562
89874
84075
55320
6235
5427
1033
23002
5583
3091
112840
2100
10243
161145
5890
677
87
8816
57452
6547
23508
4293
91748
83694
2353
10538
22846
283578
122945
63894
10598
22938
9369
6400
1112
55775
56659
8111
440193
79890
440270
23405
79789
283596
51218
10914
7443
64919
2009
51466
7528
64150
5527
7187
3831
11001
54822
55930
3175
7329
29035
387254
29904
84196
2521
80205
79068
79191
267
55512
463
84937
51741
4094
23199
404550
8140
863
29123
26118
5914
3487
113026
996
3837
64132
54799
124540
404093
7716
56155
5889
4591
348235
51174
762
84669
10513
8493
54828
9496
342538
83990
57508
1534
57003
2081
5578
9368
26151
9775
284001
56270
23255
57045
81929
80000
5932
25800
91010
284266
57724
9050
147339
494470
9063
4087
201501
9811
4092
54808
22904
339366
23309
90522
9424
79818
140733
55614
84181
23613
8202
55959
57580
9334
1051
84612
55734
7764
8537
1591
5203
55816
140689
7022
655
55370
9217
8675
7179
8204
861
9980
1826
7033
7031
64699
755
150160
4357
114904
3958
10478
56474
5931
54880
7739
64595
10251
