# Supplementary material for: Inference of hierarchical regulatory network of estrogen-dependent breast cancer through ChIP-based data
Source: BMC Syst Biol. 2010 Dec 17;4:170. doi: 10.1186/1752-0509-4-170 (PMC3012048; doi:10.1186/1752-0509-4-170)
Supplement: Additional file 13 — Table S7. Gene expression data of MCF7-T cells. [file 1752-0509-4-170-S13.TXT]

AffyID	Control_OHT_1	Control_OHT_2	Control__OHT_3	Control_OHT_Ave	E2_OHT_Ave	Diff_E2_Control	E2_OHT_1	E2_OHT_2	E2_OHT_3	P_Value
1007_s_at	13.63212842	13.55890805	13.4507671	13.54726786	13.01909976	-0.528168093	13.15016954	12.93964872	12.96748103	0.000338561
1053_at	10.58466977	10.86837392	10.85449167	10.76917845	11.06642643	0.297247977	10.83404236	11.08244874	11.28278819	0.038061341
117_at	4.319166987	7.316975899	6.862941943	6.16636161	6.985994497	0.819632887	7.358008035	6.201605954	7.398369502	0.18874606
121_at	10.57213372	10.58644343	10.74561377	10.63473031	10.76793395	0.13320364	10.73971041	10.84942085	10.71467058	0.035006976
1255_g_at	6.49550342	5.877959581	3.705755429	5.359739477	5.277435699	-0.082303777	4.357004052	5.995836225	5.479466821	0.46175943
1294_at	7.931613404	6.672072363	7.625562781	7.409749516	6.914351357	-0.495398159	6.020121052	7.331324597	7.391608423	0.179541535
1316_at	7.367899388	6.55454371	7.413252714	7.111898604	6.924464385	-0.187434219	7.118266766	6.941033533	6.714092857	0.24612685
1320_at	6.391168962	6.404025627	4.84468583	5.87996014	6.060146404	0.180186265	5.965339762	6.399027247	5.816072204	0.354854093
1405_i_at	3.007560429	2.864234848	3.724640352	3.198811876	2.853840265	-0.344971611	1.398248129	2.315696223	4.847576443	0.357315725
1431_at	6.762009011	6.587877674	7.004736745	6.784874477	6.340005776	-0.444868701	6.480136338	6.508600426	6.031280564	0.021146953
1438_at	7.898231844	7.939233875	8.062109918	7.966525212	7.321648487	-0.644876725	7.441935848	7.626377513	6.896632101	0.009290992
1487_at	10.66798039	10.69412086	10.72742382	10.69650836	10.88759808	0.191089723	10.97117702	10.77965436	10.91196286	0.005939866
1494_f_at	7.746149746	7.934517451	7.953551665	7.878072954	7.432312552	-0.445760402	7.557979852	7.240305629	7.498652174	0.003140072
1552256_a_at	10.68978128	10.85079913	10.75452539	10.76503527	10.93117192	0.166136657	10.93261821	10.96263159	10.89826597	0.005454022
1552257_a_at	10.69807317	10.65242591	10.37263243	10.57437717	10.82286709	0.248489917	11.04812301	10.72834937	10.69212888	0.054175018
1552258_at	6.639074709	6.586894414	6.019727778	6.4152323	7.438592236	1.023359935	7.448618887	7.747413482	7.119744338	0.003049427
1552261_at	6.919141003	5.619805956	4.900825354	5.813257438	6.338644356	0.525386919	6.94841886	5.047598159	7.01991605	0.252585746
1552263_at	4.277786151	6.346411717	6.45934314	5.694513669	6.411626839	0.71711317	5.650887605	5.819766569	7.764226343	0.211149818
1552264_a_at	6.987929434	7.226460635	7.429310856	7.214566975	7.462285517	0.247718542	7.606364242	7.252172296	7.528320013	0.068007516
1552266_at	6.577306453	6.670323466	7.415021327	6.887550415	7.173375126	0.285824711	7.690605598	6.749976864	7.079542916	0.206279479
1552269_at	7.682828508	7.177353185	7.460153954	7.440111882	7.357399291	-0.082712592	7.578242788	6.969390255	7.524564829	0.350742181
1552271_at	5.45756361	4.125435683	4.372172101	4.651723798	5.07427819	0.422554392	5.491242211	4.193225374	5.538366986	0.219657047
1552272_a_at	5.751818363	7.307483765	7.387254035	6.815518721	7.115015715	0.299496994	7.503313838	6.836792788	7.00494052	0.278353645
1552274_at	5.242731443	6.077732011	5.17113612	5.497199858	7.473144432	1.975944574	7.473764816	7.407026177	7.538642303	0.000239705
1552275_s_at	3.903919751	4.509974032	4.747678131	4.387190638	6.049379058	1.66218842	7.098152133	6.045908377	5.004076664	0.014459794
1552276_a_at	4.97677638	3.367978608	7.071735185	5.138830058	5.232959167	0.094129109	5.34458016	5.270112259	5.084185081	0.460359955
1552277_a_at	9.273015902	9.442235514	9.504805693	9.406685703	9.449765639	0.043079936	9.327627964	9.470859159	9.550809794	0.305833386
1552278_a_at	4.366172186	6.765835012	5.935055279	5.689020826	7.044008246	1.354987421	7.178995001	7.361597314	6.591432424	0.040261885
1552279_a_at	7.929433914	7.733677453	8.402271174	8.02179418	8.023952873	0.002158693	8.71907535	8.498624323	6.854158946	0.498422605
1552280_at	5.848208977	3.964621732	3.763800511	4.52554374	5.207872091	0.682328351	6.157497367	2.874071814	6.592047091	0.285844001
1552281_at	7.491989859	6.826049821	7.212872109	7.176970596	7.273663548	0.096692951	7.82652058	7.474176662	6.520293401	0.400620868
1552283_s_at	8.145584168	7.885372499	8.218356036	8.083104234	7.885563939	-0.197540295	8.06702629	7.792413953	7.797251574	0.071333993
1552286_at	8.935440973	8.755619228	8.174923915	8.621994705	8.477880452	-0.144114254	7.73098815	8.9582569	8.744396305	0.356598391
1552287_s_at	10.69411194	10.83203599	10.81046743	10.77887179	10.89781948	0.118947693	10.92047301	10.95750662	10.81547881	0.032572678
1552288_at	7.81878566	7.038962344	7.748502687	7.535416897	9.006380467	1.47096357	9.230373889	8.965359406	8.823408106	0.000706611
1552289_a_at	8.832003034	8.971998289	8.930843933	8.911615085	9.98439533	1.072780245	10.01315858	10.13320175	9.806825661	3.10341E-05
1552291_at	11.88686674	11.62326203	11.60864832	11.70625903	11.65806879	-0.048190243	11.79090598	11.59692421	11.58637617	0.31481658
1552293_at	5.781191151	4.329711113	4.221664547	4.77752227	4.971249108	0.193726837	5.020989652	4.915377562	4.977380109	0.332527009
1552295_a_at	9.834759649	9.69497425	9.716083423	9.748605774	9.829039206	0.080433432	9.760089739	9.883408908	9.843618972	0.075328522
1552296_at	6.376318348	3.567214125	3.225391972	4.389641482	3.526991553	-0.862649929	4.171693971	2.701840284	3.707440403	0.193489921
1552299_at	6.510316872	4.766614961	6.998660331	6.091864055	6.382095637	0.290231582	5.649060023	6.439172487	7.058054401	0.339586966
1552301_a_at	6.602277092	7.104892209	7.056011658	6.92106032	7.605451348	0.684391029	8.152190363	7.642573665	7.021590017	0.037256151
1552302_at	5.559663341	3.812257375	5.155292104	4.842404273	5.417847399	0.575443126	6.498415402	4.254332512	5.500794283	0.22427344
1552303_a_at	6.279687116	6.647792574	5.54912436	6.158868017	6.100487145	-0.058380872	6.391292083	5.054278268	6.855891084	0.458003259
1552304_at	9.043100885	8.905150808	8.872618963	8.940290219	8.500324484	-0.439965734	8.650991417	8.311198207	8.538783829	0.002760591
1552306_at	8.795974319	9.04166615	9.119068935	8.985569801	8.817335948	-0.168233854	8.710212582	8.862328459	8.879466802	0.065266914
1552307_a_at	8.818432809	8.566146854	8.435421978	8.606667214	8.659897696	0.053230482	8.592756284	8.753835652	8.633101152	0.312669221
1552309_a_at	4.25881595	5.237482245	5.654365784	5.050221326	5.219894631	0.169673304	5.930042999	4.764785214	4.964855679	0.363281505
1552310_at	8.752597361	8.564878659	8.549235417	8.622237146	8.715207697	0.092970551	8.981211493	8.700979585	8.463432012	0.263193363
1552311_a_at	4.812688329	6.102713227	7.902283433	6.272561663	6.11826457	-0.154297093	8.227736736	5.229746241	4.897310734	0.449711522
1552312_a_at	8.034834594	7.883734698	7.348942804	7.755837365	8.064915889	0.309078524	8.12006101	8.062140834	8.012545823	0.069721371
1552314_a_at	6.563373361	7.241835372	7.479650204	7.094952979	7.309837384	0.214884405	7.415718535	7.811730184	6.702063434	0.286077086
1552315_at	6.583315635	5.222557829	4.693762924	5.499878796	6.37270336	0.872824564	5.949115179	7.360839252	5.808155649	0.111483738
1552316_a_at	5.417513219	2.635370254	5.395269667	4.482717713	5.486355955	1.003638242	6.395131925	5.286625783	4.777310157	0.150404893
1552318_at	6.612338271	4.670877397	3.655565729	4.979593799	3.069777595	-1.909816204	0.635260993	5.581365731	2.992706061	0.115089018
1552319_a_at	6.39656774	5.857747833	6.11148617	6.121933914	4.944224861	-1.177709053	4.540425956	5.720451621	4.571797007	0.009993716
1552320_a_at	6.691028666	6.631398347	5.317719167	6.21338206	5.766273769	-0.447108291	6.066299498	6.024660812	5.207860996	0.179028832
1552321_a_at	1.493048798	2.80671726	4.31392591	2.871230656	4.128075803	1.256845147	4.730772171	4.261192505	3.392262732	0.078795729
1552322_at	2.585091979	5.15483086	6.98338857	4.90777047	3.284149439	-1.62362103	2.845633387	4.662623681	2.34419125	0.120209816
1552323_s_at	5.348292038	6.712608441	6.697607985	6.252836155	5.810685343	-0.442150812	6.098100699	5.25331524	6.08064009	0.182773604
1552325_at	5.224687092	3.798626938	3.91130306	4.31153903	4.001601944	-0.309937086	3.14694859	4.202181537	4.655675706	0.293828081
1552326_a_at	5.358989765	5.838850321	4.598112614	5.265317567	6.851061531	1.585743965	6.691931893	7.1787511	6.682501601	0.002489005
1552327_at	1.788219303	5.31407406	2.892426113	3.331573159	2.378334242	-0.953238916	2.318854272	2.946456082	1.869692373	0.171295365
1552329_at	10.15075927	10.20878855	10.00142748	10.1203251	9.68753414	-0.43279096	9.769323995	9.631203632	9.662074793	0.000479033
1552330_at	10.39902258	10.4743992	10.52838671	10.4672695	10.70681784	0.239548347	10.7066014	10.63138791	10.78246422	0.002093093
1552332_at	6.046885362	6.095741862	6.355106368	6.165911197	6.582360324	0.416449127	6.312324853	6.716478033	6.718278086	0.014907628
1552334_at	6.204059455	6.114094361	6.952102429	6.423418748	5.736879691	-0.686539057	6.054524264	5.739481237	5.416633573	0.025983068
1552335_at	5.185058681	4.367121779	5.214942802	4.922374421	4.981997833	0.059623413	4.753716075	5.264066541	4.928210884	0.415136744
1552337_s_at	5.906964945	5.967708092	4.639924051	5.504865696	5.00290107	-0.501964626	6.585364534	5.662930721	2.760407954	0.323307388
1552338_at	4.345737981	3.220987919	4.67693345	4.081219783	4.130471099	0.049251315	4.23190562	4.092048941	4.067458735	0.449799878
1552340_at	2.93828864	4.513975633	3.854022201	3.768762158	4.159476075	0.390713917	3.377293464	4.724904377	4.376230385	0.23916486
1552343_s_at	6.451437682	6.79756267	6.63391298	6.627637777	5.914263822	-0.713373955	6.298695563	5.211041638	6.233054265	0.033630833
1552344_s_at	8.206061589	8.52946524	7.79264035	8.176055726	8.64229229	0.466236564	8.719092863	8.338430559	8.869353448	0.044889714
1552347_at	8.899266422	8.73374879	8.576981085	8.736665432	8.582034724	-0.154630708	8.884252209	8.412409661	8.449442302	0.173082753
1552348_at	7.585350913	5.194584116	7.70013187	6.826688966	5.700438062	-1.126250905	5.665385138	5.752274635	5.683654412	0.080202605
1552349_a_at	2.679571365	4.144306512	3.834359383	3.552745753	4.373750464	0.82100471	4.470564613	4.551846017	4.098840761	0.044796555
1552354_at	6.067692887	4.824078798	5.635254504	5.50900873	5.175633718	-0.333375011	5.339345743	5.247994644	4.939560768	0.173520008
1552355_s_at	4.761895131	3.884989421	5.755318649	4.8007344	5.116367015	0.315632615	5.888186627	3.469830883	5.991083535	0.358753291
1552359_at	3.142676643	5.74087292	5.46397012	4.782506561	3.157354276	-1.625152285	4.788736643	2.472523244	2.210802941	0.077697338
1552360_a_at	7.30474191	7.594661903	7.853122581	7.584175465	7.585481319	0.001305855	7.717416195	7.428522475	7.610505288	0.496698198
1552362_a_at	8.090882757	7.962092251	7.926697544	7.993224184	7.789199616	-0.204024568	7.655404746	7.858509124	7.853684977	0.016473145
1552364_s_at	8.28297446	8.060303511	8.341493549	8.228257173	8.698468734	0.470211561	8.666595631	8.488277391	8.940533181	0.007932205
1552365_at	12.5814277	12.50025646	12.5378781	12.53985409	12.44826023	-0.091593853	12.49573366	12.30714619	12.54190085	0.103469068
1552367_a_at	9.11259405	9.649030268	9.321419215	9.361014511	9.228684438	-0.132330073	9.094103803	9.28596252	9.30598699	0.197566168
1552368_at	6.542293259	6.198243956	6.956946442	6.565827886	6.173911679	-0.391916207	6.096554442	6.221972408	6.203208186	0.044728154
1552370_at	6.782758108	5.933113158	6.168388641	6.294753302	5.730786676	-0.563966626	6.890793077	6.147505386	4.154061566	0.233192211
1552372_at	4.408249413	3.808165423	1.087195803	3.101203546	1.419429918	-1.681773628	-0.142039355	-0.107329715	4.507658824	0.163600767
1552373_s_at	2.811766257	4.595191078	4.103008003	3.836655113	2.512900716	-1.323754397	0.995831018	3.027211408	3.515659722	0.076057916
1552375_at	7.428098229	7.333706187	8.262886926	7.674897114	7.434213022	-0.240684092	7.453547342	7.258807112	7.590284611	0.198374462
1552377_s_at	8.588829865	8.567599105	8.639136507	8.598521826	9.021617104	0.423095278	8.727594119	9.389567372	8.94768982	0.024630841
1552378_s_at	7.229592643	5.114501693	6.559312812	6.301135716	5.848982059	-0.452153657	4.082492976	6.652639865	6.811813336	0.319391163
1552379_at	5.681936381	4.407799012	5.308547108	5.132760834	4.012972006	-1.119788828	2.736188185	4.32627654	4.976451292	0.070377623
1552381_at	3.041671785	2.353157443	4.358611592	3.25114694	2.544956823	-0.706190117	2.811149215	2.69627917	2.127442085	0.117426588
1552383_at	8.48576218	7.749178055	7.730360332	7.988433522	6.544289755	-1.444143768	6.986851446	5.428276539	7.217741279	0.018803534
1552384_a_at	6.597140315	6.005241843	7.007029203	6.536470454	4.948299323	-1.588171131	5.602037919	4.994216798	4.248643252	0.00574337
1552386_at	5.29796963	5.482261436	6.087646564	5.622625877	4.052857891	-1.569767986	1.841879062	4.818471792	5.498222819	0.081530677
1552388_at	5.191728337	4.847126444	4.467873684	4.835576155	4.925083726	0.089507571	5.057764807	4.404211592	5.31327478	0.38352496
1552389_at	5.628658148	5.835321655	5.536695051	5.666891618	4.430122883	-1.236768735	5.673606072	2.444912429	5.171850148	0.10102274
1552390_a_at	7.185668777	7.42437218	7.304506074	7.30484901	6.656986974	-0.647862036	6.70187205	6.585834878	6.683253995	8.7081E-05
1552391_at	2.993935915	5.118444315	2.242478997	3.451619742	4.20309472	0.751474978	6.275815998	3.094399575	3.239068587	0.267376902
1552393_at	5.434240707	4.830598401	2.669070205	4.311303104	2.78183969	-1.529463415	1.799798089	3.464593381	3.081127599	0.060381301
1552394_a_at	1.45391155	4.634748933	2.974916205	3.021192229	3.321852991	0.300660761	4.370797623	3.031484487	2.563276862	0.374897285
1552395_at	4.442910773	4.489583301	6.547300313	5.159931462	4.872784103	-0.287147359	4.690320578	5.06900029	4.859031441	0.322894997
1552396_at	3.938096427	3.103614847	7.062459967	4.701390414	4.600185817	-0.101204597	4.311197977	5.840926585	3.648432888	0.466501891
1552398_a_at	5.86663329	3.602052504	3.347853239	4.272179678	3.296295139	-0.975884539	1.843430851	4.994282273	3.051172293	0.191095757
1552399_a_at	4.69669326	2.854309832	5.429001133	4.326668075	6.667872855	2.34120478	6.920163611	6.573148159	6.510306795	0.007739878
1552400_a_at	5.634054053	7.538703999	6.358288712	6.510348921	7.139043412	0.628694491	7.151177339	6.818031569	7.447921328	0.127314424
1552401_a_at	6.221957779	6.149133429	5.127155793	5.832749	5.061435493	-0.771313507	6.349214999	6.310825198	2.524266283	0.257566562
1552402_at	3.232552741	6.527609946	7.159999046	5.640053911	4.981127948	-0.658925963	3.921392131	7.206912753	3.815078961	0.326616545
1552405_at	7.336128084	7.459903543	5.990174097	6.928735241	7.650096535	0.721361293	7.666775693	7.732551034	7.550962877	0.064169965
1552408_at	5.059767414	5.714243212	4.427779359	5.067263328	5.362478997	0.295215669	6.146439003	6.108821477	3.832176511	0.347732523
1552409_a_at	6.954870394	5.291000113	3.885918284	5.37726293	6.47312225	1.09585932	5.826462448	6.648347869	6.944556434	0.112800532
1552410_at	7.047510523	7.440967023	7.483974876	7.324150807	6.429990008	-0.894160799	7.516346493	7.256394533	4.517228999	0.1602203
1552411_at	7.964724224	6.488129353	7.934044551	7.462299376	7.494768578	0.032469202	7.21018691	8.218060448	7.056058376	0.475803919
1552412_a_at	5.940393767	4.769183576	4.069884248	4.926487197	5.621443369	0.694956172	6.833133501	3.776896783	6.254299823	0.239164291
1552414_at	5.810878479	6.042340953	5.834812204	5.896010545	5.545684109	-0.350326436	4.503322612	6.500186473	5.633543242	0.252306557
1552415_a_at	7.10264699	5.850668438	7.375830377	6.776381935	5.731539357	-1.044842578	4.96223865	5.173597874	7.058781546	0.093057269
1552417_a_at	5.951134143	7.334434615	6.260249505	6.515272754	6.958554535	0.44328178	6.529119524	7.121590977	7.224953103	0.156284603
1552418_at	4.700699111	4.693259845	3.258090178	4.217349711	4.050489408	-0.166860303	4.334700576	3.441156932	4.375610716	0.369978591
1552419_s_at	8.541748744	8.046189182	8.19871834	8.262218755	8.033845652	-0.228373103	7.352396706	8.569950252	8.179189998	0.256402614
1552421_a_at	3.268414899	3.062594837	3.508032509	3.279680748	2.73370388	-0.545976869	2.637950511	3.399900513	2.163260615	0.074351
1552422_at	6.203783523	5.337296872	4.90643151	5.482503968	5.249490919	-0.233013049	4.09312585	4.525435632	7.129911275	0.398092597
1552423_at	7.494639335	6.947703792	7.437460202	7.293267776	7.550783667	0.257515891	7.276054697	7.374452376	8.001843928	0.165504011
1552424_at	2.004556021	3.539282633	1.968276082	2.504038245	2.315455098	-0.188583147	1.817749691	2.381714938	2.746900665	0.357707159
1552425_a_at	6.442723084	5.335136557	6.924864251	6.234241297	6.828696662	0.594455365	6.46012368	7.425168799	6.600797507	0.129678806
1552426_a_at	10.85978965	10.98238229	10.95329077	10.9318209	10.96080873	0.028987827	10.82773262	11.05847354	10.99622003	0.338151197
1552427_at	7.347661682	7.989767046	7.767150713	7.70152648	8.708429771	1.006903291	8.650351926	8.593730202	8.881207185	0.001079832
1552430_at	5.785792504	4.802309322	5.199229284	5.262443703	3.734488735	-1.527954968	4.665649854	5.772680941	0.76513541	0.145211461
1552432_at	3.831420226	4.352069328	3.747886779	3.977125444	4.221537735	0.24441229	3.620076939	4.685089222	4.359447043	0.231315096
1552436_a_at	4.001044551	4.034176275	2.606114617	3.547111814	3.341580055	-0.205531759	3.592399798	2.819327953	3.613012414	0.333613335
1552438_a_at	7.140129174	5.544998785	3.092879255	5.259335738	5.284756937	0.025421199	5.194430054	6.514065329	4.145775427	0.491531976
1552439_s_at	3.526213268	1.21251795	1.290785324	2.009838847	3.794074174	1.784235327	2.982558499	2.740331381	5.659332643	0.068387881
1552440_at	2.922805615	5.658953555	5.777902768	4.786553979	5.414271717	0.627717738	3.080439353	6.428392484	6.733983315	0.318690636
1552445_a_at	3.938604147	4.881218634	6.366325758	5.062049513	4.530829304	-0.531220209	5.814772207	2.841194252	4.936521454	0.299253139
1552448_a_at	2.423951693	3.770908808	5.397413368	3.86409129	3.873370581	0.009279291	3.364292611	5.684152142	2.571666989	0.496683051
1552449_a_at	3.586030256	3.345206803	4.070578178	3.667271746	2.92021451	-0.747057235	3.247400743	2.14612306	3.367119728	0.050046561
1552450_a_at	7.357276395	7.06970364	7.443340084	7.290106706	6.965368973	-0.324737733	6.842431153	7.291066863	6.762608903	0.054666803
1552452_at	5.095658329	4.442187114	6.199392957	5.245746133	4.620514043	-0.62523209	4.52029891	4.692601065	4.648642154	0.103376017
1552453_a_at	2.556518889	2.591064139	2.336873137	2.494818722	2.823543386	0.328724664	2.429031149	2.958449052	3.083149956	0.064104429
1552455_at	6.907250968	5.902484344	5.767053733	6.192263015	5.994931403	-0.197331612	5.674907201	6.02751848	6.282368529	0.290731168
1552456_a_at	3.855702025	3.31244748	5.070968408	4.079705971	4.088644977	0.008939006	4.495073899	3.490364629	4.280496404	0.493274025
1552457_a_at	2.93553794	2.261876679	3.285995826	2.827803482	3.026726339	0.198922857	5.100442308	1.85754584	2.122190869	0.417398641
1552458_at	2.154949715	5.55627525	4.749791589	4.153672185	2.374555692	-1.779116492	4.360037873	1.333100597	1.430528607	0.098319913
1552459_a_at	6.601613306	4.15420721	3.990250808	4.915357108	4.792930457	-0.122426651	4.160071743	7.179025585	3.039694042	0.462965696
1552461_at	5.190097328	6.425743211	5.844802177	5.820214239	5.712140643	-0.108073595	5.540947494	5.682718011	5.912756425	0.371601612
1552463_at	6.847173062	6.383224899	6.423432201	6.551276721	6.456784752	-0.094491969	6.52690091	6.610108708	6.233344638	0.286411703
1552466_x_at	2.240202598	4.584916995	1.983349208	2.936156267	4.435084707	1.49892844	5.174088554	2.671979649	5.459185918	0.099709211
1552467_at	6.320775949	7.103417395	5.80911299	6.411102111	7.032911468	0.621809356	6.760063109	5.884970063	8.453701231	0.209089885
1552468_a_at	6.228870725	5.802372378	5.505299709	5.845514271	4.191935022	-1.653579249	3.787777915	4.847138183	3.940888968	0.001972237
1552470_a_at	7.538202914	7.710634305	7.119247882	7.456028367	7.580770952	0.124742585	7.906646179	7.111296349	7.724370328	0.318950832
1552472_a_at	9.119824242	8.579681848	9.135851801	8.945119297	9.242382967	0.29726367	9.109378795	9.262094575	9.355675532	0.065089735
1552473_at	5.894218824	6.285353386	5.947696533	6.042422914	6.318615001	0.276192086	6.781570566	5.616819098	6.557455338	0.210784186
1552474_a_at	7.531831567	7.375756313	7.697144021	7.534910634	7.145981084	-0.38892955	6.575326501	8.20257995	6.6600368	0.213103774
1552476_s_at	8.306573877	7.993310977	8.400170631	8.233351828	8.394145586	0.160793758	8.840583732	8.101297231	8.240555795	0.244941224
1552477_a_at	7.473178143	6.844734312	7.196373429	7.171428628	7.420067001	0.248638373	7.386260898	7.491631582	7.382308523	0.084866977
1552478_a_at	1.298403038	2.877342114	2.791428246	2.322391133	4.762901841	2.440510708	4.686402803	5.537891996	4.064410724	0.003604229
1552480_s_at	2.236560157	3.281738595	2.318927311	2.612408688	2.289047272	-0.323361416	5.041299826	1.307739922	0.518102067	0.399194651
1552481_s_at	7.353377403	7.318402518	5.990068374	6.887282765	6.564986253	-0.322296512	7.046950897	6.828217369	5.819790494	0.270215815
1552482_at	6.832597666	3.956318684	6.860216983	5.883044444	4.849608002	-1.033436442	3.486130796	6.173621951	4.88907126	0.18194685
1552484_at	6.804039607	4.417906294	6.075618691	5.765854864	6.442484067	0.676629203	7.095556258	6.09119941	6.140696534	0.173103845
1552485_at	8.1987595	8.558505381	8.367807202	8.375024028	8.238467897	-0.136556131	7.967980884	8.623332197	8.12409061	0.248802806
1552486_s_at	8.111900704	7.938891459	8.262922056	8.104571406	8.241177006	0.136605599	8.310821596	8.04728711	8.365422311	0.141350262
1552487_a_at	2.094993347	3.697126701	3.024645128	2.938921725	2.746360451	-0.192561275	4.924613228	2.283321467	1.031146657	0.429910651
1552489_s_at	3.344627117	4.766747467	3.982094392	4.031156325	3.17685082	-0.854305505	4.088852699	4.488804525	0.952895237	0.215248758
1552490_at	6.46569514	6.10199102	6.757642954	6.441776371	6.226799045	-0.214977326	6.529464141	6.076640695	6.0742923	0.169023813
1552491_at	3.728049959	4.566903525	3.672339972	3.989097819	6.013408015	2.024310197	5.837647373	6.654771451	5.547805222	0.00135814
1552493_s_at	3.904666192	4.434632189	3.196359131	3.845219171	3.751514546	-0.093704625	3.786724	4.138267247	3.32955239	0.402078264
1552494_at	4.080949815	5.072745837	4.380120563	4.511272072	4.609335649	0.098063577	2.876900232	5.489810255	5.461296459	0.451516735
1552496_a_at	4.476709888	6.777413479	4.981542274	5.411888547	6.829588175	1.417699628	7.968186711	6.459390193	6.06118762	0.060526725
1552497_a_at	8.132609083	7.796597831	7.909968863	7.946391926	7.73740647	-0.208985456	7.414643495	8.162906977	7.634668938	0.175537999
1552498_at	6.838626716	6.695078936	5.119549071	6.217751574	6.732326477	0.514574902	7.190500189	6.672327304	6.334151937	0.177759583
1552499_a_at	7.201006567	6.905593284	4.884414218	6.330338023	6.154770656	-0.175567367	6.562142583	7.052336139	4.849833245	0.420075828
1552501_a_at	4.00699096	4.294483458	6.57750478	4.959659733	4.46381767	-0.495842063	3.814836009	4.819192418	4.757424582	0.264296641
1552502_s_at	4.404409773	3.086352583	3.51585513	3.668872495	4.778414112	1.109541617	5.388433903	5.263196621	3.683611813	0.052728711
1552503_at	7.529602387	6.661299573	6.337984859	6.842962273	6.588128878	-0.254833395	6.695944685	7.818661314	5.249780636	0.363436291
1552504_a_at	7.11433398	4.536666069	7.428205884	6.359735311	7.202146841	0.84241153	7.089181679	7.757547364	6.759711481	0.171578216
1552506_at	4.247247835	3.990683022	3.490950842	3.909627233	3.368828175	-0.540799058	3.176595347	3.427253663	3.502635515	0.022424424
1552507_at	4.08513271	6.008010532	7.457658589	5.850267277	6.941189762	1.090922485	7.085029608	6.65801382	7.080525859	0.121843577
1552508_at	6.722253111	6.024501169	5.651040575	6.132598285	4.965794917	-1.166803368	6.775634581	4.593701835	3.528048335	0.112151482
1552509_a_at	6.920855145	6.526400719	6.704721479	6.717325781	6.650518457	-0.066807324	6.62488316	6.267938533	7.058733679	0.383630578
1552510_at	10.32282365	10.48395249	10.27021789	10.35899801	10.68660453	0.327606517	10.53752015	10.86439038	10.65790305	0.009599305
1552511_a_at	1.864322039	3.80816001	2.915880456	2.862787502	2.421215455	-0.441572047	2.777143792	2.30822496	2.178277612	0.206183981
1552514_at	4.681002602	5.247445493	3.707722549	4.545390215	4.930649698	0.385259484	5.187300219	5.742119968	3.862528908	0.274308451
1552515_at	6.593871883	6.468706496	6.91354394	6.65870744	5.479616289	-1.179091151	4.487271278	7.79754643	4.154031158	0.141230415
1552516_a_at	7.353885417	6.848385283	6.970583803	7.057618168	7.539730829	0.482112661	7.46847959	7.932837293	7.217875604	0.038308928
1552518_s_at	1.174817658	5.452646224	2.251043061	2.959502314	4.89992378	1.940421466	6.026476094	3.002191188	5.671104058	0.103486503
1552519_at	4.276264103	6.806143908	5.120874027	5.401094013	4.145353324	-1.255740688	4.079906276	4.043020082	4.313133615	0.050618955
1552520_at	6.142987127	5.731083053	6.36037068	6.078146953	6.012645159	-0.065501795	5.267948506	6.22337124	6.54661573	0.430689953
1552521_a_at	4.811974799	2.102739815	5.109214432	4.007976349	1.851450888	-2.15652546	-0.461662593	1.161428981	4.854586277	0.110185477
1552522_at	5.808681993	6.40365296	4.39179305	5.534709334	5.692707503	0.157998168	6.68271066	5.654740699	4.740671149	0.413387017
1552523_a_at	6.600656641	7.074155978	6.902555682	6.859122767	6.328217894	-0.530904873	6.77740558	6.594774655	5.612473446	0.081135193
1552524_at	4.386796169	4.012786124	5.019922057	4.473168117	4.876124582	0.402956465	4.653864229	4.855807536	5.118701981	0.098221207
1552526_at	3.477567129	3.575180079	3.342556949	3.465101386	3.813002003	0.347900617	2.455653428	4.682703325	4.300649256	0.28675308
1552528_at	7.079134825	6.272543372	6.247532363	6.533070187	5.950204181	-0.582866006	6.246386538	5.773040658	5.831185347	0.037654038
1552531_a_at	6.248026198	6.314145201	2.284130776	4.948767392	4.770668805	-0.178098586	4.309141301	4.138792137	5.864072978	0.444170332
1552532_a_at	6.544581958	3.098457886	3.608617696	4.41721918	7.980939349	3.563720169	8.300055538	7.718874935	7.923887573	0.005603824
1552535_at	7.31416565	4.183524273	6.693954642	6.063881522	6.896403049	0.832521527	7.319147141	6.96956159	6.400500415	0.181333655
1552536_at	6.711896141	5.736196099	6.483986124	6.310692788	5.401552795	-0.909139993	6.501858113	4.486423218	5.216377054	0.079967995
1552538_a_at	1.996181823	2.801912811	3.387094672	2.728396435	2.881569404	0.153172969	2.9401882	2.160697338	3.543822674	0.380166486
1552540_s_at	7.992036042	7.109807549	7.887090394	7.662977995	7.447153746	-0.215824249	6.839359115	7.487036992	8.015065131	0.291299389
1552541_at	7.596105251	7.841760404	8.157267321	7.865044325	7.192371814	-0.672672512	6.045242669	7.488546849	8.043325923	0.12474842
1552542_s_at	6.282237924	4.457572904	6.48160138	5.740470736	6.677066826	0.93659609	6.518352523	6.684598326	6.82824963	0.072876561
1552543_a_at	6.871197739	6.141044725	7.44614048	6.819460981	7.115050946	0.295589964	7.406556053	6.546103054	7.39249373	0.244277428
1552544_at	6.196281331	6.768088544	6.782910847	6.582426907	7.358150669	0.775723762	7.332974423	7.433361056	7.308116528	0.002646364
1552546_a_at	7.2170039	5.872768727	7.338582337	6.809451655	6.132515094	-0.67693656	5.860615171	6.435327073	6.101603039	0.082695365
1552548_at	5.617305759	3.470224599	6.311571073	5.13303381	5.63167058	0.49863677	6.95001182	4.622711202	5.322288719	0.30536999
1552549_a_at	6.781202672	7.295005031	5.630542111	6.568916605	6.835280803	0.266364198	7.123325286	6.56498658	6.817530542	0.28280581
1552552_s_at	6.340170902	4.217871321	4.977203907	5.178415377	5.874347318	0.695931941	5.119444799	6.298870551	6.204726604	0.152211093
1552553_a_at	3.093448458	4.824133816	5.640745673	4.519442649	5.049462748	0.530020099	3.785644372	5.047015769	6.315728102	0.285873655
1552554_a_at	5.440062206	6.082744034	2.987439489	4.836748576	5.185754591	0.349006015	6.57987955	3.167613378	5.809770845	0.388778568
1552555_at	7.090075739	7.878531571	8.51466299	7.827756767	7.76079621	-0.066960556	8.356424052	7.17713347	7.748831109	0.443413693
1552557_a_at	4.900600029	6.351771708	5.77171462	5.674695452	5.871258848	0.196563396	4.702536483	6.673220218	6.238019844	0.380536462
1552558_a_at	7.795475414	7.67112188	7.5761796	7.680925631	8.248877373	0.567951742	8.135078012	8.494987246	8.116566862	0.00223974
1552559_a_at	5.051664124	3.187387542	4.531872409	4.256974692	4.203844739	-0.053129953	4.732365455	3.035029987	4.844138774	0.470162295
1552562_at	7.309002104	7.486118316	7.80522433	7.53344825	7.567673631	0.034225381	7.520100223	7.948683062	7.234237607	0.439022232
1552563_a_at	4.748335969	6.004667736	5.441422048	5.398141918	3.665349796	-1.732792122	3.643167924	4.540512926	2.812368537	0.010105184
1552564_at	6.68959686	4.84721288	6.715826017	6.084211919	5.699013206	-0.385198713	4.189171645	6.80778072	6.100087253	0.331833135
1552566_at	2.546592296	4.247267264	2.367992859	3.053950806	2.383701394	-0.670249413	2.290092061	2.503434346	2.357577774	0.120427774
1552568_at	5.949988361	5.658609967	2.713974007	4.774190778	4.685816301	-0.088374477	4.929390145	3.074230424	6.053828334	0.470337799
1552569_a_at	4.518863422	6.481002532	3.979029881	4.992965278	3.98514998	-1.007815298	3.777984866	3.86928255	4.308182525	0.091018294
1552570_at	4.260442811	2.445753335	6.803361461	4.503185869	6.785431919	2.28224605	6.876735577	7.302959578	6.176600603	0.045501805
1552572_a_at	6.818952913	6.763695096	7.159651546	6.914099852	6.926977374	0.012877522	6.870079107	7.309766241	6.601086773	0.475757008
1552573_s_at	8.595842584	8.12888399	7.896891046	8.207205873	8.503430133	0.29622426	8.797678023	8.707534517	8.00507786	0.16220049
1552575_a_at	9.54520047	9.137316453	8.881687336	9.188068086	9.20244306	0.014374973	9.299073627	8.939511479	9.368744073	0.47222403
1552576_at	3.321614735	3.976351558	4.83531847	4.044428254	4.363594118	0.319165864	3.393098914	4.951943934	4.745739506	0.293222891
1552578_a_at	4.075975819	2.720301554	4.259531199	3.685269524	3.740873297	0.055603773	3.131409537	5.955007246	2.136203107	0.479706605
1552579_a_at	4.162784066	6.803717609	2.629456265	4.53198598	5.232917545	0.700931565	4.451875121	6.809803836	4.437073678	0.294455791
1552580_at	3.090500814	2.726527153	3.719767844	3.178931937	3.312913682	0.133981745	4.206799783	2.635061871	3.096879393	0.391169949
1552582_at	5.462996255	4.239225439	5.684891812	5.129037835	6.103524946	0.97448711	6.487297781	6.674185723	5.149091333	0.068414567
1552583_s_at	5.700840894	4.577502313	6.73282075	5.670387986	6.079602771	0.409214785	6.45713742	7.007477291	4.774193601	0.308078081
1552584_at	6.830079235	5.653778671	4.987147322	5.823668409	4.423962231	-1.399706178	5.48028092	3.153236971	4.638368802	0.055893741
1552585_s_at	4.166837185	3.537891886	6.488435264	4.731054778	5.140643764	0.409588986	5.570400843	6.269081818	3.582448632	0.35070915
1552586_at	7.182479412	7.878942705	6.964371825	7.341931314	6.988400815	-0.353530499	6.241419692	6.937075695	7.786707059	0.228758167
1552587_at	6.80977905	5.331642904	6.65895018	6.266790711	6.559135642	0.29234493	6.221868182	6.293306676	7.162232067	0.279484854
1552588_a_at	4.04165616	2.325739459	2.674964936	3.014120185	2.831860855	-0.18225933	2.951917314	3.193408127	2.350257124	0.361424963
1552590_a_at	6.233434474	6.598324461	3.678949115	5.50356935	3.785117015	-1.718452335	2.464936316	2.720295327	6.170119401	0.115529725
1552592_at	2.238870276	3.414256136	1.685312239	2.446146217	4.574511456	2.128365239	3.459571817	5.776274329	4.487688222	0.014688196
1552594_at	5.291921262	5.415499014	4.95057726	5.219332512	5.018607304	-0.200725208	4.596261527	5.104368055	5.35519233	0.201743407
1552596_at	5.592604634	5.255600146	6.22235558	5.690186787	6.454077063	0.763890277	6.473434787	6.937208697	5.951587706	0.03607235
1552598_at	7.18450424	7.16844918	7.004300135	7.119084518	7.07990322	-0.039181298	7.067392632	6.951007203	7.221309825	0.325109482
1552599_at	7.386925787	6.538899223	6.033072008	6.652965673	5.226285098	-1.426680575	6.350083975	4.335204341	4.993566977	0.031084952
1552602_at	7.650649571	7.352811147	7.668212871	7.55722453	8.094954747	0.537730217	8.067155954	8.20921682	8.008491467	0.001438815
1552604_at	2.488875971	5.381798865	6.560085378	4.810253405	3.939660537	-0.870592868	3.816644863	3.401199045	4.601137702	0.223185183
1552605_s_at	6.044296581	6.13531307	6.272988261	6.150865971	5.22068969	-0.930176281	6.079997446	5.542745561	4.039326062	0.065053679
1552607_at	9.14756091	8.678048023	8.174984225	8.666864386	8.338871404	-0.327992982	8.5664244	7.772475485	8.677714328	0.186093157
1552608_at	4.978618519	7.357870959	4.989104216	5.775197898	4.900814975	-0.874382923	7.177793963	3.232580299	4.292070662	0.247375904
1552609_s_at	5.674662309	5.844813845	6.199336948	5.906271034	6.472832064	0.56656103	5.577823853	7.037163785	6.803508553	0.107968587
1552610_a_at	8.260376503	8.223782147	8.317986872	8.267381841	8.648371147	0.380989306	8.867285696	8.340646308	8.737181436	0.01827225
1552611_a_at	4.69191534	4.678270452	7.075530081	5.481905291	6.811939284	1.330033993	7.035706368	7.150628646	6.249482838	0.059448983
1552612_at	8.136551742	8.362693707	7.806615052	8.1019535	7.106284951	-0.995668549	7.491136289	7.200218028	6.627500536	0.005385329
1552613_s_at	7.783804898	8.091522473	8.047772519	7.97436663	8.25428917	0.27992254	8.039067931	8.454844028	8.268955551	0.040896261
1552615_at	9.97262285	9.160740653	9.702304131	9.611889211	9.793393243	0.181504031	9.746878691	9.706981576	9.926319461	0.210899266
1552616_a_at	4.747988951	6.559165799	4.328065204	5.211739985	4.431182659	-0.780557326	3.335979883	5.175027261	4.782540833	0.169756677
1552617_a_at	9.936290579	10.06072876	10.14281248	10.04661061	10.0728116	0.026200994	10.0484274	10.09723957	10.07276783	0.316585024
1552618_at	9.797520013	9.778108435	9.632090025	9.735906158	9.84258089	0.106674733	9.84032882	9.865592739	9.821821112	0.031855894
1552619_a_at	9.514406247	9.576732883	9.647930927	9.579690019	9.216691826	-0.362998193	9.363428854	9.118875322	9.167771301	0.001792492
1552620_at	9.48348071	8.613802455	8.728468941	8.941917369	8.95369406	0.011776691	8.919846161	9.028395374	8.912840644	0.48060471
1552621_at	10.14319916	10.12865264	10.04263736	10.10482972	9.936462712	-0.168367008	9.692765247	10.18458056	9.932042329	0.112496568
1552622_s_at	9.410481108	9.281114877	9.218229433	9.303275139	8.969687995	-0.333587144	8.847944584	9.06880874	8.992310662	0.002825913
1552623_at	2.716006625	2.813393324	3.559551057	3.029650335	3.697141867	0.667491532	3.522438376	3.941321898	3.627665327	0.021197471
1552625_a_at	8.113132841	8.699575798	8.878256778	8.563655139	9.158836614	0.595181475	9.495869586	9.037954157	8.9426861	0.028063311
1552626_a_at	6.977456693	7.150436134	6.635663956	6.921185594	6.981231866	0.060046272	6.936266294	7.130460738	6.876968566	0.344804473
1552627_a_at	7.245583911	6.991598721	7.271386798	7.169523143	6.574857675	-0.594665469	6.728241402	6.2197728	6.776558822	0.00804009
1552628_a_at	10.28232821	10.1110357	10.27211506	10.22182632	10.03906983	-0.182756491	10.13609022	9.994977026	9.98614225	0.015716142
1552629_a_at	3.74071901	3.116444842	3.83301029	3.563391381	3.780711616	0.217320235	3.423370082	3.559542754	4.359222011	0.256231516
1552630_a_at	5.350849518	5.691136829	5.451729347	5.497905231	5.138979752	-0.358925479	5.609917834	5.464881193	4.342140229	0.173330748
1552631_a_at	7.032535181	3.187797784	6.551301382	5.590544782	5.238189157	-0.352355626	3.910339862	6.737592749	5.066634859	0.392395829
1552632_a_at	7.69736624	8.294312105	7.773849219	7.921842521	7.674278956	-0.247563565	7.323608568	7.876177915	7.823050386	0.150990007
1552633_at	7.223169211	7.953892019	8.035853698	7.737638309	8.076765218	0.339126908	8.150306732	8.342987327	7.737001594	0.126695682
1552634_a_at	7.870527021	8.725249126	8.698891503	8.431555883	8.782029915	0.350474031	8.480596765	8.91680235	8.948690629	0.122865232
1552637_at	5.770701729	6.466851781	6.63773317	6.291762227	5.8681727	-0.423589527	6.877145816	5.082319663	5.64505262	0.215974973
1552639_at	6.886041104	6.74152067	6.582010791	6.736524188	6.191169626	-0.545354562	5.135016641	7.073956032	6.364536206	0.153491244
1552641_s_at	5.909213921	4.806134643	5.913141558	5.542830041	5.624675467	0.081845426	5.499029835	5.928383353	5.446613212	0.407968437
1552643_at	4.079186981	6.511510296	7.665223243	6.08530684	7.379374065	1.294067225	7.162040692	7.052655594	7.92342591	0.107882581
1552644_a_at	7.133935427	7.618975502	7.713533077	7.488814669	7.469650305	-0.019164363	7.636556269	7.366687655	7.405706992	0.456267019
1552646_at	8.285572945	8.171620472	8.464303694	8.307165704	8.410675642	0.103509938	8.641157592	8.08036469	8.510504644	0.27145108
1552648_a_at	7.427490491	7.266934387	7.875987621	7.523470833	7.694393171	0.170922338	7.728327921	7.778204179	7.576647412	0.16806499
1552649_a_at	6.787432729	5.334345989	5.257831167	5.793203295	4.374732691	-1.418470604	4.183138061	6.543674802	2.397385211	0.124459409
1552651_a_at	4.666568883	5.306805847	5.347850658	5.107075129	6.052148282	0.945073153	6.979306871	6.702715417	4.474422558	0.114135487
1552652_at	7.388011681	7.558496419	7.555853432	7.500787177	7.406361816	-0.094425361	7.653172477	7.654371207	6.911541764	0.337543462
1552656_s_at	7.567448945	6.937531929	6.092858129	6.865946334	6.141667229	-0.724279105	6.898164392	5.029307977	6.497529319	0.138789241
1552657_a_at	7.893863362	3.974736772	7.228920905	6.365840346	7.323716249	0.957875903	7.676457211	7.099379416	7.195312121	0.19626254
1552658_a_at	6.20025533	5.903094344	5.554310284	5.885886653	5.585136016	-0.300750637	5.917449831	5.725422848	5.112535368	0.146636184
1552660_a_at	7.241303873	6.791305775	7.270432622	7.10101409	7.612159687	0.511145597	7.335403815	7.69817197	7.802903275	0.016723398
1552661_at	1.084956296	1.190791172	-0.324829751	0.650305906	3.216809665	2.566503759	4.743280455	4.861218264	0.045930275	0.061881382
1552662_a_at	4.657289549	5.870159782	5.454951031	5.327466787	4.594574563	-0.732892224	5.478449478	4.840109498	3.465164713	0.130807989
1552663_a_at	7.542673803	7.477058475	6.811950085	7.277227454	7.927683803	0.650456349	8.268213178	7.587181398	7.927656834	0.025709199
1552664_at	9.669556045	9.576727155	9.601951423	9.616078208	9.626991774	0.010913566	9.722372348	9.617061172	9.541541801	0.41730984
1552665_at	9.593901653	9.230449325	9.205979787	9.343443588	9.19422473	-0.149218859	9.275969154	9.298497803	9.008207232	0.152742288
1552666_a_at	2.831619945	5.946183327	3.240737267	4.00618018	2.856625762	-1.149554418	2.426050297	2.860455208	3.28337178	0.115519738
1552667_a_at	3.910711965	4.439495991	4.152084609	4.167430855	4.293206083	0.125775228	4.320862248	3.808078398	4.750677604	0.325342448
1552669_at	6.557868772	4.810144911	7.184691655	6.184235113	7.032570875	0.848335762	6.782351842	7.390133091	6.925227691	0.112788888
1552670_a_at	7.464900852	7.946599005	7.479348091	7.630282649	7.857266895	0.226984245	7.43464512	7.916110266	8.221045298	0.187179417
1552671_a_at	7.691561804	7.259478165	4.89697205	6.616004006	7.129645824	0.513641818	6.925718508	7.183014034	7.28020493	0.257094423
1552672_a_at	5.182386856	5.948302026	5.505413618	5.5453675	4.834356089	-0.711011411	5.58816961	4.750552189	4.164346469	0.064876652
1552673_at	1.598688515	3.702514307	4.958387679	3.4198635	3.608742969	0.188879468	3.921742956	5.198955438	1.705530512	0.439740753
1552674_at	2.641554609	1.528334519	5.601667961	3.257185696	4.347324214	1.090138518	0.77132545	6.161895471	6.108751721	0.286516274
1552675_at	5.773735496	4.640860677	0.823041511	3.745879228	3.981552584	0.235673356	4.537259921	4.862424181	2.54497365	0.43608904
1552676_at	8.690904945	8.161365905	8.284065763	8.378778871	8.569721207	0.190942336	8.919007661	8.570293945	8.219862016	0.208085665
1552677_a_at	5.315321579	6.156714343	6.730754386	6.067596769	5.504490663	-0.563106107	5.491125168	6.943488264	4.078858556	0.24940574
1552678_a_at	7.788632495	8.013279094	7.479858641	7.760590077	8.112803324	0.352213247	7.579388376	8.533022967	8.225998628	0.123203766
1552680_a_at	6.487249547	5.88046489	6.936105183	6.43460654	6.600115474	0.165508934	6.490353269	6.487804476	6.822188677	0.284894337
1552682_a_at	5.766517288	6.649819276	6.358555428	6.258297331	6.670258624	0.411961293	6.164280205	7.017270381	6.829225286	0.118551428
1552684_a_at	8.435495207	8.404026714	8.048987477	8.296169799	8.324950586	0.028780786	8.235188739	8.248487776	8.491175242	0.413432758
1552685_a_at	8.172755338	8.075717594	6.6826503	7.643707744	7.326274771	-0.317432973	7.365747132	7.422930739	7.190146443	0.23534029
1552686_at	3.777465712	3.02702643	3.985929292	3.596807145	4.574875688	0.978068544	4.643105269	3.347031088	5.734490708	0.089655789
1552687_a_at	6.43403261	6.479945441	5.936709841	6.283562631	4.27390628	-2.009656351	4.525792392	4.517148785	3.778777662	0.000255494
1552689_at	7.17557316	8.210590311	7.923833971	7.769999147	7.461420435	-0.308578712	7.993661698	7.789227978	6.60137163	0.259708214
1552690_a_at	7.329792023	7.422758512	6.845621957	7.199390831	7.281601385	0.082210555	7.495795862	7.178682572	7.170325722	0.328667123
1552691_at	1.040092078	5.379771217	4.147088069	3.522317121	2.971445076	-0.550872045	1.706210813	5.521827136	1.68629728	0.365784351
1552693_at	0.408198164	2.602827832	5.865919792	2.958981929	2.201101141	-0.757880788	1.510044422	2.567652828	2.525606174	0.300390272
1552694_at	1.189124551	4.937287275	3.759351959	3.295254595	4.624435256	1.329180661	5.106139631	3.655257543	5.111908593	0.122783655
1552695_a_at	6.330530171	6.8309886	6.600666652	6.587395141	5.368109914	-1.219285227	5.973913993	6.007982026	4.122433724	0.035817947
1552696_at	7.987678032	7.138758849	7.725532038	7.617322973	7.321062108	-0.296260865	7.082517433	7.04970795	7.830960942	0.183936005
1552698_at	6.511948945	7.249974602	7.89379963	7.218574392	6.24353341	-0.975040982	6.786091644	4.593833514	7.350675072	0.132957172
1552701_a_at	5.983392292	4.641288675	7.150213612	5.92496486	3.188477498	-2.736487362	2.816377508	2.900941011	3.848113974	0.004653882
1552703_s_at	3.074215685	5.869712993	1.746522355	3.563483678	5.353793936	1.790310259	5.231809948	5.257577759	5.571994102	0.069910502
1552705_at	5.155267911	5.888856253	5.016902905	5.35367569	4.850390634	-0.503285055	5.702028077	3.519440268	5.329703558	0.22265106
1552708_a_at	6.561150344	5.833496341	6.70180321	6.365483298	6.583505986	0.218022688	6.533622533	6.149438771	7.067456654	0.260888171
1552711_a_at	8.108299421	8.718141381	8.168998423	8.331813075	8.67598351	0.344170435	9.231785162	8.031912585	8.764252784	0.175142092
1552712_a_at	6.410560336	7.032109771	7.886290294	7.109653467	7.367869088	0.258215621	7.068383028	7.663036787	7.372187448	0.266401095
1552713_a_at	6.982092836	6.883632357	5.968965662	6.611563618	6.484862204	-0.126701415	6.962036122	6.695538491	5.797011998	0.382033058
1552714_at	3.673577993	5.020121137	4.228662813	4.307453981	3.051731328	-1.255722653	2.62253911	4.155175281	2.377479593	0.039150584
1552715_a_at	6.742969863	5.875355329	6.245843111	6.288056101	5.412551635	-0.875504466	4.584197976	5.798306041	5.855150889	0.041663087
1552716_at	7.628576144	7.879314335	7.888801591	7.798897357	7.590416914	-0.208480442	7.208388375	8.487867141	7.074995227	0.305022562
1552717_s_at	4.047331442	4.092359243	6.679921913	4.939870866	5.960482493	1.020611627	4.831656706	7.060543094	5.98924768	0.155426711
1552718_at	7.925410001	7.510543126	7.724668499	7.720207209	7.950099677	0.229892468	8.230710737	8.053542558	7.566045735	0.144774201
1552719_at	3.797575027	2.86851893	6.423758007	4.363283988	4.231656351	-0.131627637	5.782858993	3.834823354	3.077286707	0.455394376
1552721_a_at	0.911329885	1.804734871	3.351363438	2.022476065	2.767460871	0.744984806	3.276166499	1.913902786	3.112313327	0.166743057
1552722_at	5.88797553	6.028537486	4.597341302	5.504618106	4.813826112	-0.690791994	2.465431348	5.562673569	6.41337342	0.274136606
1552724_at	7.264112139	7.197670632	6.855189554	7.105657442	7.310803902	0.20514646	7.889464247	6.677302889	7.36564457	0.270082136
1552725_s_at	7.678932606	7.5345062	5.741746814	6.985061873	5.809203438	-1.175858435	5.728229727	5.359396442	6.339984146	0.047815834
1552726_at	5.897652399	7.105809077	6.566170133	6.523210536	5.97480165	-0.548408887	5.525435503	7.114915301	5.284054145	0.187159044
1552727_s_at	7.35864088	7.319081042	7.25077777	7.309499897	7.106072947	-0.203426951	7.07538921	6.608389978	7.634439652	0.226013079
1552729_at	8.536775072	8.087592514	8.069604108	8.231323898	8.008105469	-0.223218429	8.092791912	7.36426429	8.567260204	0.25790426
1552730_at	4.427255725	6.078494866	4.450036261	4.985262284	5.754402938	0.769140654	6.332729206	5.654943571	5.275536038	0.101569558
1552731_at	1.823875937	1.731755827	2.259215269	1.938282344	2.621470566	0.683188222	2.519676111	2.259259978	3.085475609	0.019323818
1552732_at	5.276069699	4.967069559	5.997458426	5.413532561	5.355129687	-0.058402875	6.370828745	5.022870464	4.671689851	0.45603941
1552733_at	9.022127019	9.035861363	8.607720821	8.888569734	8.697740969	-0.190828765	8.576766708	8.917838704	8.598617496	0.128792405
1552734_at	4.2660716	6.509974751	6.268109658	5.681385336	5.038015325	-0.643370012	4.513082261	5.984713212	4.616250501	0.204771009
1552735_at	8.608632951	8.639956624	7.925089973	8.391226516	7.780601609	-0.610624907	7.838401519	7.994550577	7.508852732	0.022258748
1552736_a_at	4.654829463	4.928317002	5.997320994	5.193489153	4.595059521	-0.598429632	5.748443888	3.925494262	4.111240414	0.179794945
1552737_s_at	6.146875875	6.636066981	4.216869561	5.666604139	5.671853975	0.005249836	6.560318793	4.983482557	5.471760574	0.497272393
1552738_a_at	6.943968268	6.133953968	7.592379908	6.890100715	7.018573031	0.128472317	6.223019101	7.473081881	7.359618112	0.401010614
1552739_s_at	6.731862548	7.736489841	7.341067485	7.269806625	7.094912057	-0.174894568	6.465554607	7.428716087	7.390465476	0.323548093
1552740_at	7.656895795	6.523141987	7.427137699	7.202391827	6.604975252	-0.597416575	7.150954041	7.585417477	5.078554238	0.218916951
1552742_at	6.253662504	6.093699078	4.047222858	5.46486148	4.905018117	-0.559843363	5.116729029	3.838437457	5.759887866	0.247002723
1552743_at	4.053202393	7.350658039	6.979119833	6.127660088	5.721470762	-0.406189326	6.113459406	6.587184107	4.463768774	0.354149497
1552745_at	5.695074402	5.718438633	6.41916998	5.944227672	6.465234208	0.521006536	6.813802218	6.780294391	5.801606014	0.093825431
1552747_a_at	6.480831564	2.350800324	4.77295661	4.534862833	5.576619518	1.041756686	5.600795384	4.854757781	6.27430539	0.185321659
1552749_a_at	6.097050342	8.731908085	6.183193254	7.00405056	6.00892713	-0.995123431	5.906871191	5.862671109	6.257239089	0.115668843
1552750_at	5.060414314	2.616767107	5.570140253	4.415773891	3.703891397	-0.711882495	2.560725135	5.755174382	2.795774673	0.281405514
1552751_a_at	8.300226562	7.837306831	7.856563789	7.998032394	7.764170611	-0.233861783	7.278935818	8.083912807	7.929663209	0.189179123
1552752_a_at	7.043517094	6.774743824	6.763576444	6.860612454	6.975882886	0.115270432	7.158192681	7.035965429	6.733490547	0.208661741
1552754_a_at	1.701755671	2.537203203	1.33492899	1.857962621	2.254830891	0.396868269	3.134391402	1.464447828	2.165653442	0.232782013
1552755_at	4.58136755	5.743271542	2.86659372	4.397077604	3.850264017	-0.546813587	3.514579292	3.867454065	4.168758694	0.23996273
1552757_s_at	3.467901196	3.852965259	3.111164534	3.477343663	3.199354933	-0.27798873	2.663049236	2.849345497	4.085670065	0.265968092
1552758_at	6.839571555	7.3714883	5.994287765	6.735115873	4.477122261	-2.257993613	3.597935447	4.585057845	5.24837349	0.00379342
1552760_at	2.72728777	1.425103098	2.348737743	2.16704287	3.093481529	0.926438659	1.670338967	5.560035552	2.050070068	0.216139681
1552761_at	6.853657686	8.287740759	7.036274527	7.392557657	5.994962205	-1.397595452	4.692847438	7.340901957	5.951137221	0.059297624
1552763_at	3.184349768	5.826902082	4.406660143	4.472637331	3.647404603	-0.825232728	2.038487298	5.783840106	3.119886405	0.248842807
1552765_x_at	6.129483647	6.993070644	6.736140552	6.619564948	4.790771557	-1.82879339	4.414746167	3.997288086	5.960280419	0.010001683
1552766_at	7.926651601	8.619595134	8.106497132	8.217581289	7.924869181	-0.292712108	7.870340989	8.327458426	7.576808128	0.149016928
1552767_a_at	13.03113265	12.94262725	12.95884227	12.97753406	12.67560473	-0.301929323	12.77378608	12.59374613	12.65928199	0.000861573
1552768_at	4.450385363	3.747451345	3.44340009	3.880412266	3.86115468	-0.019257586	3.87388648	3.443790688	4.265786872	0.477092131
1552769_at	6.000086892	6.064048675	6.652105857	6.238747141	6.005635975	-0.233111166	5.840916917	6.988203527	5.187787482	0.321592997
1552770_s_at	6.97308775	7.38178533	6.053475585	6.802782888	6.640207134	-0.162575754	6.941221005	6.672379288	6.307021109	0.336421285
1552771_a_at	3.849764101	2.552163031	2.058929961	2.820285698	2.478126401	-0.342159297	1.917451584	3.026826812	2.490100806	0.270198266
1552772_at	6.093104923	3.843951374	5.113300348	5.016785548	6.567301379	1.55051583	5.79374626	6.761216878	7.146940998	0.030015998
1552773_at	7.252862862	7.147852567	7.384344599	7.261686676	6.549355447	-0.712331229	6.761153759	6.036345826	6.850566757	0.012104406
1552774_a_at	3.842089671	3.663750323	3.668078171	3.724639388	3.505335928	-0.21930346	3.390460589	3.347138854	3.778408342	0.069604148
1552775_at	4.452017802	4.431658197	4.816073347	4.566583115	4.462685247	-0.103897868	4.232888388	4.838156023	4.317011331	0.303762786
1552777_a_at	2.23585256	1.98925256	4.582458507	2.935854542	5.144138278	2.208283736	3.279578905	6.085112377	6.067723552	0.043829938
1552779_a_at	6.135320843	2.214900624	5.934583329	4.761601599	4.93342938	0.171827781	3.110073231	5.966066106	5.724148802	0.45047167
1552782_at	6.205769267	0.841667495	2.041813	3.029749921	4.971673123	1.941923203	5.837167454	6.226059191	2.851792725	0.142988204
1552783_at	2.388971939	5.300345308	5.532573479	4.407296909	4.810940894	0.403643986	6.279996889	2.551530679	5.601295115	0.382543998
1552785_at	5.192126315	4.853047369	6.194299873	5.413157852	5.390024542	-0.023133311	5.539262582	4.55594076	6.074870283	0.482513101
1552787_at	5.166445309	2.549692878	2.119401622	3.27851327	3.894357091	0.615843822	4.762744331	1.369977266	5.550349677	0.332135881
1552788_a_at	7.065486827	3.77837257	3.514194728	4.786018042	5.181650022	0.39563198	4.81416243	5.077339401	5.653448235	0.351264132
1552789_at	5.831044372	5.083082944	3.232812983	4.715646766	5.835261172	1.119614406	5.790284433	5.72983914	5.985659943	0.072624462
1552790_a_at	8.739982722	8.12299004	8.409366737	8.424113166	8.215028735	-0.209084431	8.321456645	8.150129645	8.173499916	0.118591316
1552791_a_at	2.912487566	5.132047344	5.333324783	4.459286564	3.525134232	-0.934152333	1.709859233	4.857465115	4.008078347	0.200821049
1552792_at	8.051283722	8.09239204	8.241482904	8.128386222	8.693465576	0.565079354	8.418733019	8.859793014	8.801870696	0.003188298
1552793_at	3.823552139	5.247836191	4.583886053	4.551758128	3.976108249	-0.575649879	4.899602582	4.583345591	2.445376574	0.233342731
1552794_a_at	6.996471796	6.475100362	6.574085682	6.681885947	6.327916024	-0.353969923	6.664429819	6.199045001	6.120273252	0.064688213
1552796_a_at	7.568322468	5.052991616	4.346007221	5.655773768	4.72139382	-0.934379948	4.910193435	4.593434568	4.660553458	0.153607067
1552797_s_at	9.231904168	9.128673168	8.890091491	9.083556276	8.406941318	-0.676614958	8.5951041	8.215634029	8.410085824	0.001445322
1552798_a_at	2.686975783	2.833976098	2.898433954	2.806461945	3.369549308	0.563087363	4.165026926	2.967269187	2.976351812	0.077741415
1552799_at	4.250259841	4.988813467	5.714029886	4.984367731	5.44242219	0.458054459	5.925081751	5.197296867	5.204887953	0.155825895
1552800_at	6.217968319	7.233054886	6.977223684	6.80941563	7.085598193	0.276182563	6.661228376	7.391681573	7.203884629	0.209690161
1552801_at	5.484743145	3.166406675	3.995083064	4.215410961	3.625213257	-0.590197705	3.570859459	3.688670971	3.61610934	0.173264858
1552803_a_at	7.317863336	4.163526976	6.054646423	5.845345578	6.002641514	0.157295936	5.64602952	5.484531144	6.877363878	0.430276757
1552804_a_at	5.680054159	5.791516953	5.502023752	5.657864955	6.652637125	0.994772171	6.085528644	6.667996595	7.204386137	0.008099235
1552806_a_at	6.458662095	3.582905963	3.038029464	4.359865841	5.450524734	1.090658894	3.677647647	6.071260354	6.602666202	0.195873155
1552807_a_at	6.439604543	6.261020626	5.506803314	6.069142828	5.87949701	-0.189645817	4.334100961	6.84298745	6.46140262	0.397994286
1552808_at	6.51095229	5.358405351	5.994942527	5.954766723	4.332618681	-1.622148042	4.772475741	5.884528155	2.340852147	0.068867918
1552809_at	5.429479369	6.255040741	6.321523771	6.002014627	6.941311441	0.939296814	7.643502734	6.447806335	6.732625255	0.029460525
1552811_at	4.978575293	5.871674821	5.839955879	5.563401998	6.153216619	0.589814621	5.679761783	6.793830101	5.986057972	0.086093617
1552812_a_at	5.902185649	4.217211854	6.114899125	5.411432209	5.67893832	0.26750611	5.044829577	5.928803941	6.063181441	0.328995762
1552813_at	4.320492361	4.201115183	4.208429136	4.24334556	4.035076119	-0.208269441	3.655448895	4.268478624	4.181300837	0.129270382
1552814_a_at	6.0721237	6.843676479	6.222344186	6.379381455	6.493168632	0.113787177	6.63789143	6.883686793	5.957927674	0.361965373
1552816_at	5.855847687	6.028041982	6.407576475	6.097155381	7.225604777	1.128449396	7.47203278	7.326604583	6.878176969	0.001277649
1552818_a_at	6.272648749	4.124519565	5.218078807	5.205082374	4.628451321	-0.576631053	4.6424824	3.946978944	5.295892618	0.194918423
1552819_at	7.499742879	3.952419411	6.495268355	5.982476882	5.57533146	-0.407145422	7.097431712	6.690754411	2.937808257	0.392673348
1552822_at	6.535632278	2.59879634	4.755987126	4.630138581	5.525970267	0.895831686	5.484872256	5.823878108	5.269160438	0.197202105
1552825_at	5.832810991	6.46096553	6.780351344	6.358042622	6.395035459	0.036992837	5.360795071	7.179751925	6.64455938	0.472389379
1552826_at	4.173664114	2.290019162	1.013959457	2.492547578	4.39320913	1.900661552	4.374092169	3.749692263	5.055842958	0.035344691
1552827_s_at	6.583851931	2.770675177	6.198062652	5.184196587	6.296965749	1.112769162	6.49228675	6.01309366	6.385516836	0.162782706
1552828_at	4.267146535	2.663311727	3.716155625	3.548871296	4.633001859	1.084130563	5.470458362	4.15493461	4.273612604	0.04755938
1552829_at	4.734778117	7.172637902	6.632754218	6.180056746	5.570253124	-0.609803621	6.597004647	5.821508309	4.292246417	0.249894751
1552830_at	4.960861241	6.742285881	7.198848848	6.300665323	6.223299225	-0.077366099	5.807752129	6.733298093	6.128847452	0.452371842
1552833_at	5.431109782	4.844226581	4.332523566	4.869286643	4.998252412	0.128965769	4.767171487	4.983569655	5.244016095	0.337303256
1552834_at	4.325192927	2.802132347	3.223658105	3.450327793	3.972413435	0.522085642	3.916189396	3.199369945	4.801680963	0.190150675
1552835_at	6.296955112	6.618956662	6.402913809	6.439608528	5.055268899	-1.384339629	5.612915966	5.523855314	4.029035417	0.012447023
1552836_at	7.804469127	7.721655487	8.394896036	7.97367355	8.25304152	0.27936797	8.313443337	7.616119753	8.829561471	0.226499441
1552837_at	5.547374921	6.098881387	0.408528994	4.018261767	5.18672338	1.168461613	5.691222923	5.09047976	4.778467458	0.240081832
1552839_at	4.712354622	6.093772765	5.265753895	5.357293761	6.61089611	1.253602349	7.536248719	6.072110422	6.224329188	0.029330847
1552841_s_at	5.713064103	6.896355368	2.753827368	5.12108228	5.751776153	0.630693873	5.853058944	5.392500979	6.009768536	0.285761084
1552842_at	6.227289524	4.48092266	4.38906686	5.032426348	4.415041576	-0.617384772	5.465302266	2.732338708	5.047483755	0.254705193
1552843_at	4.063699386	3.691379222	2.876934109	3.544004239	3.749263523	0.205259284	3.013480663	3.626544459	4.607765446	0.345363128
1552845_at	9.483723314	9.15561046	9.37450394	9.337945905	9.416814777	0.078868873	9.588740074	9.425221891	9.236482367	0.265619709
1552846_s_at	8.194629679	8.058120319	8.226869523	8.159873174	7.715858425	-0.444014748	8.303355955	6.855073833	7.989145488	0.142247918
1552848_a_at	5.044680202	4.202605365	6.268144765	5.171810111	4.986500125	-0.185309986	4.926613589	5.735347456	4.29753933	0.386883572
1552849_at	2.042569851	1.845066815	5.705593441	3.197743369	2.659171565	-0.538571804	2.506526119	2.745026164	2.725962412	0.31526671
1552851_at	2.29562908	5.849326097	3.39050595	3.845153709	3.377251134	-0.467902575	1.996674734	4.394945068	3.740133601	0.339190004
1552852_a_at	5.123515087	3.305568412	3.824233442	4.08443898	3.49163977	-0.59279921	3.838682467	3.13258695	3.503649893	0.137370688
1552853_at	5.807175836	3.402511076	5.179507883	4.796398265	6.664104041	1.867705776	6.072936153	6.960607627	6.958768342	0.017542526
1552854_a_at	4.323328427	4.008797273	4.43896363	4.257029777	3.493211789	-0.763817987	3.127167871	3.665945787	3.68652171	0.00476675
1552856_at	6.603544033	6.612860574	6.119514993	6.445306533	5.135250674	-1.31005586	5.164973714	6.160747781	4.080030526	0.026742243
1552857_a_at	5.328020181	2.799051735	3.587499014	3.904856977	5.51590018	1.611043204	4.542820141	5.241251266	6.763629134	0.055232229
1552858_at	4.804963376	5.581225222	5.090865167	5.159017922	5.212359431	0.053341509	3.917443584	6.161393073	5.558241636	0.465859246
1552860_at	3.587967458	3.452115373	4.262561028	3.767547953	4.2084983	0.440950347	4.071321979	5.407708199	3.146464721	0.243469164
1552862_at	8.296718847	8.376995356	8.618271933	8.430662045	8.160690738	-0.269971307	7.915520438	8.225917114	8.340634663	0.049541898
1552863_a_at	9.163793913	9.19088878	9.492194474	9.282292389	9.333614145	0.051321756	9.370473898	9.714632005	8.915736533	0.409437992
1552865_a_at	7.485594185	6.489749796	7.725909638	7.233751206	6.353618378	-0.880132828	5.998560261	6.344931216	6.717363657	0.029421305
1552867_at	6.928476826	7.046591532	6.089988933	6.68835243	4.472415235	-2.215937196	5.364441577	2.657640141	5.395163986	0.019678042
1552868_at	5.371002109	4.222590151	5.280255577	4.957949279	4.624508948	-0.333440331	4.166354252	5.533128804	4.174043788	0.263001755
1552870_s_at	0.538370042	5.640047566	5.030482306	3.736299971	4.062690891	0.326390919	2.012323825	4.552189338	5.623559509	0.423985207
1552872_at	7.422054726	5.684525768	5.894130022	6.333570172	6.156318313	-0.177251859	6.444943351	5.957460243	6.066551344	0.362032492
1552873_s_at	8.691032576	7.801212025	8.744277147	8.412173916	8.465419895	0.053245979	8.338694959	8.333298173	8.724266553	0.427790248
1552875_a_at	2.74225515	5.476466874	5.909931671	4.709551232	3.608511253	-1.101039979	3.706166194	3.584249062	3.535118502	0.121178914
1552876_at	5.798941073	3.081829189	5.50508759	4.795285951	4.371692656	-0.423593294	4.527734568	3.668411663	4.918931738	0.306040765
1552877_s_at	7.407914941	6.976948431	4.655326007	6.346729793	6.129069865	-0.217659928	6.098108209	5.067065229	7.222036156	0.407712376
1552878_at	5.39199731	5.670014524	6.15186583	5.737959221	5.915721356	0.177762134	5.252492837	6.209328979	6.285342251	0.308872036
1552879_a_at	5.154189939	6.900707578	5.935320347	5.996739288	6.563531587	0.566792299	7.145942326	4.552294568	7.992357867	0.290955068
1552880_at	2.132387515	6.103378526	2.355980136	3.530582059	3.99204452	0.461462461	1.32244196	5.038101735	5.615589864	0.389509182
1552882_a_at	6.842661169	4.403973487	6.47738608	5.908006912	7.145144464	1.237137552	7.887300047	7.22282005	6.325313296	0.077625179
1552884_at	7.948029072	7.921081127	6.816223869	7.561778023	7.455234262	-0.106543761	7.723833393	8.015964299	6.625905094	0.415151023
1552885_a_at	5.952087483	8.107186969	8.744949148	7.601407867	7.234764372	-0.366643495	6.533057196	7.421378657	7.749857263	0.326930723
1552887_at	7.286669781	7.306792631	7.836794043	7.476752152	7.869366129	0.392613978	7.542889913	8.184056826	7.881151649	0.064491635
1552889_a_at	8.488926787	7.722611643	9.212250725	8.474596385	8.932501128	0.457904743	8.686005726	9.050845239	9.06065242	0.137861794
1552890_a_at	3.312192886	4.514581229	6.110241049	4.645671721	3.585428929	-1.060242792	3.676747323	3.122703896	3.956835569	0.097351919
1552892_at	6.787562521	4.052575568	5.250588793	5.363575627	3.971972203	-1.391603424	3.608003241	3.738800207	4.569113161	0.053359966
1552893_at	7.902665852	7.555485582	7.704567181	7.720906205	7.826386339	0.105480134	7.61915514	7.784650616	8.07535326	0.242159263
1552895_a_at	6.585883419	6.005197401	5.522809403	6.037963408	5.516155253	-0.521808154	5.115860042	5.533533897	5.899071821	0.081565616
1552897_a_at	5.534351335	5.717836855	5.17050549	5.474231227	6.179523064	0.705291837	5.855368029	6.463568964	6.219632198	0.008388514
1552898_a_at	6.654222772	5.598247928	3.789355235	5.347275312	5.116226431	-0.23104888	4.994128657	5.946708089	4.407842548	0.391379046
1552899_at	6.863456525	6.844549561	7.291522741	6.999842942	5.861455056	-1.138387886	6.879236575	5.513149279	5.191979314	0.02621401
1552900_a_at	5.771199294	4.034141969	6.593035875	5.466125713	6.26910124	0.802975528	6.070751655	6.750966999	5.985585067	0.139918194
1552902_a_at	3.357788631	4.150600163	3.738292238	3.748893677	3.40942903	-0.339464648	3.082318183	3.186991214	3.958977692	0.154788989
1552903_at	5.927681271	6.359716589	6.886013364	6.391137075	4.08111418	-2.310022895	3.426916784	6.15870488	2.657720875	0.026749533
1552904_at	1.845615275	0.308061059	1.805301673	1.319659336	3.49871458	2.179055245	2.372661024	5.577221602	2.546261115	0.037084671
1552906_at	5.291937948	5.861882522	5.343591627	5.499137366	4.873087856	-0.62604951	5.552518482	4.261477826	4.80526726	0.066035513
1552908_at	2.547581207	3.307134218	5.482164895	3.778960107	3.851721356	0.072761249	5.776974536	2.996865066	2.781324465	0.47473105
1552910_at	7.034393175	6.512266537	5.982490438	6.509716717	6.238336906	-0.271379811	6.618280745	5.664103184	6.432626788	0.238083113
1552911_at	6.208404767	4.156254062	2.481427688	4.282028839	2.833194926	-1.448833913	2.554278511	2.89570907	3.049597197	0.086109796
1552912_a_at	1.764999917	2.668574414	3.26406681	2.56588038	2.320980438	-0.244899943	1.442773538	3.172096758	2.348071017	0.338601048
1552913_at	4.201972571	5.938277335	2.869633465	4.33662779	2.679871871	-1.65675592	2.45801778	0.466992497	5.114605335	0.137100682
1552914_a_at	4.532624311	2.892546427	4.145919785	3.857030174	3.934703785	0.07767361	4.020465908	3.949354393	3.834291053	0.429715084
1552915_at	6.794913307	7.139872307	6.298514672	6.744433429	6.650791713	-0.093641715	6.275115158	7.427396054	6.249863928	0.408474277
1552917_at	6.879347641	7.401547757	6.745222784	7.008706061	7.292745576	0.284039515	7.508294345	7.252315472	7.117626911	0.100527373
1552919_at	5.844899876	6.415952642	3.573846612	5.278233043	6.423501583	1.145268539	6.387955802	6.54913823	6.333410716	0.088301555
1552921_a_at	7.659535899	8.089654414	8.401800955	8.050330423	8.397044247	0.346713824	8.187166472	8.372272068	8.631694201	0.079715422
1552922_at	3.392393092	6.419609088	2.062880082	3.958294087	2.837719332	-1.120574755	3.596791383	2.317494403	2.59887221	0.182743225
1552923_a_at	5.091674994	5.916064338	6.610497482	5.872745605	6.170441228	0.297695623	6.980554585	4.516620022	7.014149077	0.359762365
1552924_a_at	4.638358594	5.088666319	5.40115473	5.042726548	5.405306455	0.362579908	5.513161777	4.952433462	5.750324127	0.119329056
1552925_at	6.976294765	4.947462993	3.08329487	5.002350876	4.905837259	-0.096513617	5.022274034	5.749410384	3.945827358	0.464753144
1552927_at	6.439957814	6.857151406	6.282038924	6.526382715	6.266688466	-0.259694248	5.922683371	5.760610089	7.116771939	0.265195353
1552928_s_at	7.394780888	6.083353952	6.255110625	6.577748488	6.588963475	0.011214987	7.232825861	6.85616597	5.677898594	0.491838887
1552929_at	1.501001671	1.582543949	1.598019785	1.560521802	3.229142751	1.668620949	1.652079135	5.624231913	2.411117204	0.081205473
1552930_at	8.315149051	8.108390824	8.142776405	8.188772093	7.862928516	-0.325843577	7.671593694	7.98946899	7.927722865	0.010227603
1552931_a_at	6.617611139	7.213478012	7.399320775	7.076803309	7.492205738	0.415402429	7.178673003	7.388479628	7.909464583	0.091075019
1552932_at	6.291761097	6.929983856	6.195383494	6.472376149	4.464776698	-2.007599451	5.285079432	4.526714728	3.582535934	0.003468122
1552933_at	6.391897149	5.512317011	6.454744195	6.119652785	6.357219213	0.237566428	5.723086777	6.89633838	6.452232483	0.28110397
1552935_at	7.62724047	4.339879935	7.152275876	6.373132094	7.428173163	1.05504107	7.770711165	6.959973278	7.553835047	0.142597645
1552937_s_at	8.266589825	7.805654492	7.611399139	7.894547819	8.31821857	0.423670751	8.358139912	8.233123656	8.363392141	0.02576038
1552938_at	6.08637385	6.853790342	6.990164634	6.643442942	4.704717263	-1.938725679	5.919110162	3.302576401	4.892465226	0.017794174
1552939_at	5.405773754	4.469033327	1.856271274	3.910359452	2.367567218	-1.542792234	1.811764907	2.049649126	3.241287621	0.084934132
1552940_at	3.449835009	5.48561791	6.17921363	5.038222183	4.83882523	-0.199396953	4.046708689	6.743093148	3.726673854	0.42867095
1552942_at	8.360577781	8.286654041	8.364463076	8.337231633	8.885357361	0.548125728	8.76520231	8.972500417	8.918369355	9.54412E-05
1552943_at	4.651924799	2.496725338	5.174650324	4.10776682	3.605082661	-0.502684159	2.147537214	5.044063064	3.623647706	0.314852483
1552944_a_at	5.880811396	5.61712382	7.312572409	6.270169208	6.86733208	0.597162872	6.215865567	7.8602546	6.525876074	0.186354167
1552946_at	9.422707603	9.557435969	9.632049907	9.537397826	9.630934325	0.093536498	9.438537694	9.798282793	9.655982487	0.199350918
1552947_x_at	8.871483188	8.987265095	8.896388676	8.918378986	8.737699899	-0.180679087	8.67098233	8.438885673	9.103231695	0.162378187
1552948_at	3.836509564	3.124816945	3.246855117	3.402727209	3.533568906	0.130841697	3.024418435	3.869292567	3.706995715	0.332218099
1552950_at	3.767175121	5.1561901	3.907444825	4.276936682	4.824377364	0.547440682	6.081333644	4.220809599	4.170988849	0.216615629
1552952_at	7.383250147	6.516622315	6.015019176	6.638297213	6.629016131	-0.009281081	6.336466269	6.688175902	6.862406223	0.490174579
1552953_a_at	6.289101585	4.59170047	7.512032457	6.130944837	6.170264834	0.039319997	6.875818419	6.526497662	5.108478422	0.482247061
1552954_at	6.71853991	3.728557498	6.398540907	5.615212772	5.598301624	-0.016911148	4.197228914	6.036387635	6.561288322	0.493543483
1552955_at	6.080879467	7.18224216	6.654798822	6.639306816	6.524883091	-0.114423726	6.738750246	5.484637371	7.351261655	0.418964121
1552957_at	6.057536196	6.15974438	6.561556011	6.259612196	5.367027938	-0.892584258	5.201670077	5.927392491	4.972021246	0.011121928
1552960_at	3.395400309	5.087493409	3.983065087	4.155319602	3.706535393	-0.448784209	3.091509949	4.094052581	3.934043649	0.200779269
1552961_at	7.277321889	5.280316094	6.061014795	6.206217593	4.77047663	-1.435740962	3.220836356	5.824951218	5.265642317	0.07046363
1552964_at	4.951587334	4.229633604	4.231060894	4.470760611	4.637711429	0.166950819	4.343549765	4.56875887	5.000825653	0.272945346
1552965_a_at	2.769258777	4.320817992	3.586390989	3.558822586	3.716316769	0.157494183	3.310960344	4.372338364	3.465651599	0.374588483
1552967_at	7.53514987	6.898609978	7.052929285	7.162229711	7.334521938	0.172292227	7.492800398	6.883078412	7.627687003	0.260618171
1552969_a_at	3.39877283	2.831633824	5.987830259	4.072745638	5.954907432	1.882161795	4.278844944	7.185953703	6.39992365	0.072406956
1552970_s_at	5.116391369	5.656891724	4.761095694	5.178126262	3.840849256	-1.337277006	2.680385482	4.246511275	4.595651012	0.027846473
1552971_at	6.519286654	6.206418194	5.339293786	6.021666211	4.551563494	-1.470102717	6.103307462	3.873454069	3.677928952	0.04740185
1552972_at	5.128485112	3.935130056	3.48774387	4.183786346	2.947361966	-1.23642438	3.883179443	0.779521841	4.179384615	0.135118415
1552973_at	4.974809928	4.020053035	4.708304182	4.567722382	4.692990317	0.125267936	4.727134368	5.163273258	4.188563326	0.361911486
1552974_at	6.065246257	5.254388593	4.898248485	5.405961112	3.002946032	-2.40301508	1.599890339	2.282534799	5.126412958	0.026157519
1552975_x_at	2.595103786	6.805001486	0.035438244	3.145181172	3.077570366	-0.067610806	1.585977368	2.855249616	4.791484115	0.48594817
1552976_at	7.963363222	8.373673639	8.598396046	8.311810969	8.191933318	-0.119877651	7.874416931	8.608802818	8.092580205	0.319005118
1552977_a_at	9.54381552	9.770150392	9.624171641	9.646045851	9.62213004	-0.023915811	9.44828811	9.711963075	9.706138935	0.402059508
1552978_a_at	7.812410317	8.076029851	8.647981084	8.178807084	8.233967371	0.055160287	7.81070664	8.063684071	8.827511403	0.436629101
1552979_at	5.388818872	4.502053	3.679939292	4.523603721	5.040987558	0.517383837	2.756839008	5.342328554	7.023795112	0.331388519
1552980_at	7.343508565	7.426730344	7.435313102	7.40185067	6.685848873	-0.716001797	6.484720411	7.121690872	6.451135337	0.005772341
1552982_a_at	4.539901676	6.178450742	6.611388268	5.776580229	4.587796881	-1.188783348	4.93980575	4.703420636	4.120164257	0.044810918
1552985_at	7.247443442	7.413907823	7.198985625	7.286778963	7.007084237	-0.279694726	6.860367189	6.914794497	7.246091026	0.029310171
1552986_at	4.079241327	2.745919983	5.043873991	3.9563451	4.084556314	0.128211214	5.445418317	3.297518454	3.510732171	0.439352189
1552987_a_at	1.809779013	4.177392308	3.79384419	3.260338504	3.146297323	-0.114041181	4.370416046	3.00247368	2.066002242	0.448086737
1552988_at	0.927173766	6.549174617	5.134943546	4.203763976	5.107310521	0.903546545	4.825334334	5.255315736	5.241281494	0.275949566
1552990_at	3.682271781	2.33853815	2.683480439	2.901430123	2.898295688	-0.003134435	3.077369351	3.423486464	2.19403125	0.497387499
1552991_at	6.815109272	6.837655074	6.321406101	6.658056816	6.60657579	-0.051481025	6.671598997	7.055616051	6.092512323	0.42900588
1552993_at	2.630806141	3.114956308	5.232353823	3.659372091	2.791093022	-0.868279069	1.640136717	2.508681947	4.224460402	0.194801252
1552995_at	6.418851531	5.489362949	4.856501327	5.588238602	4.937651902	-0.650586701	4.799817705	4.80823984	5.20489816	0.080546417
1552997_a_at	7.157341335	6.912521497	7.972729091	7.347530641	7.035649865	-0.311880776	7.157092578	7.456527213	6.493329803	0.212119491
1552998_at	4.862390795	4.677071151	4.773177131	4.770879692	3.433924621	-1.336955072	4.121398564	3.933555903	2.246819395	0.022166197
1552999_a_at	3.271795598	5.944024212	3.781282612	4.332367474	6.187660435	1.855292961	6.205652867	6.559524242	5.797804197	0.023708714
1553002_at	6.864135105	6.286316852	2.410220745	5.186890901	5.215223722	0.028332821	3.987641022	5.739763342	5.918266801	0.491587653
1553003_at	6.713426857	7.166408623	7.680436149	7.18675721	5.93393948	-1.25281773	7.27083668	6.359459843	4.171521916	0.089989754
1553004_at	3.656539963	5.460660523	3.964209087	4.360469858	4.102757811	-0.257712047	2.703648353	6.142355317	3.462269762	0.402442717
1553006_at	4.07637146	3.81984904	6.14263599	4.67961883	6.157959158	1.478340328	6.49223429	5.886579983	6.095063202	0.033355792
1553007_a_at	3.134057338	2.752072621	3.949137799	3.278422586	3.933369852	0.654947266	3.673324482	3.691093654	4.435691419	0.065312348
1553009_s_at	4.076395632	3.305052157	2.372492241	3.251313343	2.657794411	-0.593518932	2.80025757	2.710952257	2.462173406	0.108714027
1553011_at	6.469910884	5.587510587	7.713224155	6.590215209	7.226346002	0.636130793	6.799125434	7.611027484	7.268885087	0.150693328
1553013_at	6.342216237	6.232908339	6.197538335	6.257554304	6.510506576	0.252952272	6.212553985	6.84841893	6.470546813	0.085943132
1553015_a_at	9.433706568	9.472371762	9.807290377	9.571122902	9.58457644	0.013453538	9.552290836	9.682752031	9.518686453	0.452730533
1553016_at	7.841671105	7.585552078	7.783915053	7.737046079	7.228743188	-0.508302891	7.202450637	7.051933632	7.431845294	0.003195717
1553019_at	6.792392275	7.327169063	5.324027235	6.481196191	6.054574881	-0.42662131	5.076770619	6.063252252	7.023701773	0.280942256
1553020_at	7.000198958	6.242926693	6.616618508	6.61991472	6.717301137	0.097386418	6.881262009	6.935943992	6.334697411	0.352801586
1553021_s_at	2.881520013	4.142196677	2.751533959	3.258416883	3.855281067	0.596864184	3.200304795	4.946446523	3.419091884	0.179296899
1553022_at	5.450885808	4.975683859	0.681118853	3.70256284	3.592193556	-0.110369284	4.85756142	3.084269706	2.834749541	0.469600603
1553023_a_at	8.025415432	7.986590687	8.178050805	8.063352308	7.536905222	-0.526447086	7.607452146	7.175625978	7.827637541	0.012793166
1553024_at	5.430504282	4.074921291	5.471515305	4.992313626	4.757637464	-0.234676162	5.824750555	2.850636335	5.597525502	0.400951423
1553025_at	4.259697258	4.995798497	4.088750313	4.448082023	3.896744549	-0.551337474	4.030302735	4.580434545	3.079496366	0.130140755
1553027_a_at	4.738244241	4.240102549	4.275289259	4.417878683	4.603388277	0.185509594	4.502501601	5.266699157	4.040964073	0.297952248
1553028_at	5.885487694	5.418831733	3.442260457	4.915526628	4.559175028	-0.3563516	4.58583344	6.080414596	3.011277047	0.364274057
1553030_a_at	8.505601507	8.19159416	8.381499549	8.359565072	8.010170412	-0.34939466	7.582870794	8.244458589	8.203181852	0.066303206
1553031_at	6.743139621	6.165652044	6.375064256	6.427951974	5.955390982	-0.472560992	5.32225704	6.906009122	5.637906783	0.160335876
1553032_at	3.81518346	4.597440322	3.43054132	3.947721701	4.862659675	0.914937975	5.78818549	3.71093881	5.088854726	0.089539282
1553033_at	3.582529748	3.459761583	5.403987584	4.148759638	3.1570968	-0.991662839	2.97147513	2.762830829	3.73698444	0.07438747
1553034_at	6.223061988	6.696833491	6.151837348	6.357244276	6.761528044	0.404283768	6.777623416	6.884680356	6.622280359	0.024691272
1553036_at	3.609353578	3.52035581	5.696094474	4.275267954	4.965660311	0.690392357	3.263615035	5.300361961	6.333003936	0.25226555
1553037_a_at	5.465240393	3.907746497	2.143191986	3.838726292	4.556021516	0.717295224	4.654436473	2.950182162	6.063445913	0.271699323
1553039_a_at	6.18272462	4.885272849	5.388410244	5.485469238	5.518330769	0.032861531	5.65117714	5.928352096	4.97546307	0.46845021
1553041_at	4.738005226	4.770259986	4.423963582	4.644076265	4.588580933	-0.055495331	4.771388674	4.530020948	4.464333178	0.332861152
1553042_a_at	8.007393199	7.623591268	7.713081359	7.781355275	7.022770784	-0.758584491	7.819036482	7.870414481	5.378861389	0.162298394
1553043_a_at	6.397631186	3.659464783	4.242840866	4.766645612	5.470503551	0.70385794	4.881269672	6.039791847	5.490449135	0.195782576
1553044_at	6.927600494	6.496099768	4.340619821	5.921440028	6.063835367	0.14239534	4.468256352	7.202200349	6.521049401	0.443915161
1553045_at	3.765850706	3.579788146	3.356520848	3.567386567	3.545824236	-0.021562331	2.91715056	4.214608732	3.505713415	0.475146831
1553046_s_at	4.610647911	3.397220062	5.502317101	4.503395025	5.007981535	0.50458651	5.512057173	3.972601078	5.539286354	0.24248348
1553047_at	8.535489425	7.703661208	5.230498905	7.156549846	6.394441812	-0.762108034	7.282164621	6.597130789	5.304030026	0.23202357
1553048_a_at	6.775791958	7.417061551	7.301309077	7.164720862	6.975335074	-0.189385788	6.844664841	6.945313538	7.136026844	0.170324915
1553051_s_at	4.991601371	5.198937758	4.629815847	4.940118325	4.653957912	-0.286160413	5.848641196	4.760427699	3.352804842	0.331957114
1553052_at	2.250841645	4.49444912	6.216769923	4.320686896	4.687652218	0.366965322	2.610396348	6.635851509	4.816708796	0.399598929
1553053_at	4.144796216	4.976318556	5.176612889	4.76590922	5.659646305	0.893737085	5.555611406	4.643095538	6.780231971	0.092463845
1553055_a_at	4.465762728	5.156690305	4.58069168	4.734381571	5.45244444	0.718062869	5.383952397	4.901513137	6.071867786	0.0427168
1553057_at	6.043178718	6.129022136	5.413667475	5.86195611	6.169959093	0.308002983	7.193563173	4.389506254	6.926807852	0.353021437
1553058_at	4.815678212	4.025680767	3.694354425	4.178571135	5.388902737	1.210331602	5.309840394	5.443602384	5.413265433	0.003794161
1553059_at	7.573775632	5.821812338	3.81297401	5.736187327	6.190079863	0.453892536	6.268113395	6.889689091	5.412437102	0.330894155
1553060_at	7.930299563	7.819308594	7.271485873	7.67369801	7.306670365	-0.367027645	7.498248537	7.760973026	6.660789533	0.155451451
1553061_at	3.376703341	3.825234036	3.31121675	3.504384709	3.937988909	0.4336042	3.946907198	4.288789199	3.578270329	0.051972427
1553062_at	6.486450696	6.015636258	5.71629999	6.072795648	5.328087421	-0.744708227	4.860679976	4.566918385	6.556663901	0.117470343
1553063_at	5.143646178	4.202639404	6.985553048	5.44394621	5.433151064	-0.010795146	6.298758659	5.503682866	4.497011667	0.494947527
1553064_at	6.079124944	2.545198337	5.641251562	4.755191614	5.172175883	0.416984269	6.494719708	5.80449601	3.217311932	0.376111043
1553066_at	6.7088477	5.500730077	6.195837846	6.135138541	4.240882993	-1.894255548	2.674092788	4.261163484	5.787392708	0.032891897
1553067_a_at	8.017164751	5.399049843	7.385247937	6.933820844	6.563906664	-0.369914179	6.478093967	5.945309151	7.268316875	0.317871379
1553069_at	5.190463503	4.835513627	4.065002393	4.696993174	3.93203876	-0.764954414	3.378936359	3.886619412	4.53056051	0.05481275
1553070_a_at	4.807136967	4.971962252	4.755914013	4.845004411	6.154384186	1.309379775	6.416881917	6.48311088	5.56315976	0.001792864
1553071_a_at	3.435339966	4.287521304	3.298191547	3.673684272	3.265325603	-0.408358669	3.210137939	3.417622545	3.168216325	0.093236043
1553072_at	6.092451677	5.967284354	4.272209649	5.443981893	5.715830548	0.271848655	4.486423414	6.742173547	5.918894684	0.363913863
1553074_at	4.730956679	5.72367158	4.533672664	4.996100308	5.922151057	0.926050749	5.669878775	5.531949763	6.564624633	0.036784874
1553075_a_at	5.739950423	6.067884106	5.52595436	5.77792963	4.999773464	-0.778156166	4.801523635	5.925539981	4.272256776	0.064574959
1553076_at	2.12814556	3.928637087	2.834383677	2.963722108	4.769830466	1.806108358	4.638737985	5.98757324	3.683180174	0.025882321
1553077_at	4.665659433	4.879243123	5.172123584	4.90567538	5.402388987	0.496713607	6.409104344	4.23053602	5.567526597	0.201828507
1553078_at	5.16120777	3.391752801	6.751937697	5.101632756	6.395224761	1.293592005	4.905989926	7.529779201	6.749905157	0.134467783
1553079_at	3.761955915	4.863385775	4.780962823	4.468768171	5.250713967	0.781945796	4.669566628	4.376078853	6.706496419	0.15140355
1553080_at	4.743878929	6.997995043	6.996809778	6.246227917	4.80970331	-1.436524607	5.81866853	3.231462822	5.378978577	0.089135739
1553081_at	6.120075464	3.987636578	4.642531452	4.916747831	6.499824148	1.583076317	7.527109381	5.929619804	6.04274326	0.033839717
1553082_at	3.306094561	5.045254315	3.994151177	4.115166684	3.292662871	-0.822503814	3.660732904	3.608870897	2.608384811	0.084193307
1553083_at	7.20242283	7.31987739	7.48552214	7.335940787	5.989514917	-1.34642587	4.799920725	5.880805034	7.287818991	0.03856568
1553084_at	6.303973496	3.099276183	6.695674978	5.366308219	4.966281461	-0.400026758	5.759682531	2.90191888	6.237242972	0.384608666
1553086_at	1.771211156	3.296685676	1.938650046	2.335515626	3.86436853	1.528852904	4.117707492	3.410006668	4.06539143	0.009397975
1553087_at	7.093379253	5.150574944	5.773253945	6.005736047	5.214919429	-0.790816618	5.764070728	6.107209211	3.773478348	0.177077202
1553088_a_at	8.304112859	8.137736913	8.091741107	8.177863626	8.549174233	0.371310606	8.648673596	8.706447587	8.292401515	0.013920313
1553089_a_at	5.301223299	5.695026404	6.417070164	5.804439956	4.296893056	-1.507546899	6.733087319	3.152149498	3.005442352	0.106336089
1553093_a_at	2.550680024	5.48708264	2.271919721	3.436560795	5.492288267	2.055727472	3.536860848	6.630995787	6.309008165	0.072296343
1553094_at	3.480767825	2.735505916	3.792185981	3.336153241	3.312769268	-0.023383973	3.468731745	3.332534008	3.137042051	0.467693941
1553096_s_at	10.26982987	10.05175474	9.96804431	10.09654297	10.09775577	0.0012128	10.24833273	10.21306138	9.831873211	0.496578747
1553099_at	10.36905174	10.35993723	10.36210655	10.36369851	10.63224378	0.268545277	10.66085209	10.5639922	10.67188706	0.000118784
1553101_a_at	9.739347988	9.970320804	10.16723772	9.958968837	10.11833496	0.159366123	10.12984884	10.10651345	10.11864259	0.092310401
1553102_a_at	3.587409731	2.753646831	3.405407272	3.248821278	2.357426226	-0.891395052	2.414036962	1.480809519	3.177432197	0.055745048
1553103_at	11.15567521	11.00629932	11.00753358	11.0565027	10.97345475	-0.08304795	11.01368925	11.03440361	10.8722714	0.110735196
1553105_s_at	8.897707136	8.148295049	9.194617079	8.746873088	8.668245962	-0.078627126	8.547189074	8.523130659	8.934418152	0.3962484
1553106_at	7.481699361	7.583349515	7.801929916	7.622326264	8.094734573	0.472408309	7.904636817	8.199819248	8.179747655	0.004206818
1553107_s_at	7.461932834	7.529501392	7.82278056	7.604738262	7.240822406	-0.363915856	7.638025196	7.213376275	6.871065746	0.069871183
1553108_at	6.913898868	3.63991595	6.699946613	5.75125381	6.654036108	0.902782298	7.385943398	7.338443585	5.237721341	0.217625477
1553111_a_at	8.463273704	7.945430841	7.820320562	8.076341702	8.819717993	0.74337629	8.98910195	8.65368151	8.816370518	0.00490914
1553112_s_at	7.025104331	6.197668199	7.769045068	6.997272533	7.517216232	0.519943699	7.60808638	7.551059598	7.392502718	0.116601793
1553113_s_at	8.389586925	8.161168881	8.859706101	8.470153969	8.770706412	0.300552443	8.707755475	9.004667573	8.599696188	0.096282284
1553114_a_at	8.670812428	9.509693055	9.375406118	9.185303867	9.137216287	-0.04808758	9.183984887	9.263205367	8.964458607	0.421366353
1553115_at	5.373353871	5.571964824	5.613438249	5.519585648	6.754847881	1.235262233	6.717396375	7.723245653	5.823901615	0.022254804
1553117_a_at	9.521281277	9.733351271	9.648081929	9.634238159	9.354078399	-0.28015976	9.337586561	9.416694235	9.3079544	0.002423196
1553118_at	7.293877829	6.313737465	5.507269987	6.371628427	8.086179532	1.714551105	8.024974742	7.833615879	8.399947976	0.006469882
1553120_at	5.750878326	3.590211049	5.441508691	4.927532689	5.936745977	1.009213289	5.794580505	5.468368755	6.547288672	0.083504325
1553122_s_at	5.202861773	6.299454043	5.519586763	5.673967526	5.768452255	0.094484729	5.95541938	5.597684261	5.752253125	0.377281814
1553123_at	6.322495898	6.470961592	7.172428373	6.655295288	6.879312297	0.22401701	6.672270721	7.456658501	6.50900767	0.262845014
1553125_x_at	6.837119134	6.262803334	5.647305854	6.249076107	6.97901638	0.729940273	6.500409186	7.651806809	6.784833146	0.066850017
1553126_a_at	4.89682014	5.276979087	2.179306966	4.117702064	3.857123782	-0.260578282	5.644249762	4.149672156	1.777449429	0.421315319
1553127_a_at	6.438912111	5.102578054	2.478584827	4.673358331	5.904455366	1.231097035	6.033753621	5.74248812	5.937124356	0.131379812
1553129_at	6.212454935	6.628236221	6.41387215	6.418187769	5.449392309	-0.968795459	6.577241168	4.946732903	4.824202857	0.050672735
1553130_at	5.627019765	5.922139438	4.337030708	5.295396637	5.524253757	0.22885712	5.198232511	6.313478186	5.061050575	0.340614289
1553131_a_at	6.167967363	7.2993766	5.795322747	6.420888903	5.562489897	-0.858399006	7.469653046	3.751490012	5.466326634	0.209536087
1553132_a_at	10.65053336	10.68712661	10.61433584	10.65066527	10.58211148	-0.068553793	10.47258025	10.71106928	10.5626849	0.155241908
1553133_at	4.9016013	4.83217205	4.923674376	4.885815909	5.902338068	1.01652216	5.799289019	5.701325707	6.206399479	0.000288538
1553134_s_at	5.121080983	4.683498996	4.598630973	4.801070317	3.507504903	-1.293565415	3.552567199	3.489336094	3.480611415	0.000111521
1553136_at	8.37021781	8.026952715	7.994519424	8.130563316	8.384219789	0.253656473	8.240532975	8.614209967	8.297916426	0.064733049
1553137_s_at	6.440468219	6.297965889	5.432991761	6.057141956	6.674751673	0.617609717	6.739779018	7.220506354	6.063969647	0.084729666
1553138_a_at	2.540705049	3.14701019	5.21947582	3.635730353	3.245906908	-0.389823445	4.146703358	2.380343497	3.210673868	0.323662649
1553139_s_at	7.561026113	6.391031496	7.889721698	7.280593102	7.453965261	0.173372159	7.544663684	7.576143348	7.241088752	0.337946361
1553140_at	7.045273621	2.284926527	5.899145006	5.076448385	5.864662239	0.788213855	5.483944615	5.86021067	6.249831433	0.2724518
1553141_at	5.385068421	4.811702064	5.376410751	5.191060412	6.242343768	1.051283356	5.929836264	6.280500571	6.516694469	0.002186129
1553142_at	5.454972549	3.72443255	5.40911394	4.86283968	5.378780281	0.515940602	4.708057317	5.863737243	5.564546284	0.198621067
1553145_at	8.290177402	8.074579698	7.833308043	8.066021714	8.100129042	0.034107328	8.061002624	8.098309066	8.141075436	0.386580015
1553146_at	6.376375914	2.824062531	6.314358398	5.171598948	5.747373865	0.575774917	5.669337385	6.154856839	5.417927371	0.294618753
1553147_at	4.187638929	3.244846301	4.045327718	3.825937649	3.179002932	-0.646934718	2.808054865	2.890067414	3.838886516	0.070381455
1553148_a_at	7.160591924	6.684946716	7.137142419	6.99422702	6.720373676	-0.273853344	6.904439535	6.902202058	6.354479435	0.115108879
1553150_at	5.436954078	6.558965927	5.551838043	5.849252683	6.359017396	0.509764714	5.852220675	6.705091976	6.519739538	0.112624024
1553151_at	5.409149717	1.412756584	5.648421139	4.156775813	4.406067447	0.249291634	2.666814216	4.499685811	6.051702314	0.433347581
1553153_at	8.982362034	8.063929241	9.004350926	8.6835474	8.82911935	0.14557195	9.206497931	9.254116042	8.026744077	0.372737883
1553155_x_at	7.921657644	7.90329717	7.333310436	7.71942175	7.399115725	-0.320306025	7.303699415	7.693032901	7.200614859	0.089086636
1553156_at	4.09517872	2.855882204	2.994508073	3.315189666	4.180664862	0.865475196	3.781988007	3.779968778	4.980037801	0.06195993
1553157_at	7.4384317	7.177034411	6.921672696	7.179046269	8.369181912	1.190135643	8.647817763	8.452581588	8.007146385	0.000997697
1553158_at	7.231637234	7.979162677	7.23355675	7.48145222	6.049876448	-1.431575773	6.747890315	6.694844219	4.706894809	0.031240232
1553159_at	4.172829874	3.217497034	5.191167796	4.193831568	4.455816743	0.261985175	5.2824604	4.28958483	3.795404999	0.340525085
1553162_x_at	9.55914776	9.441071181	8.879788492	9.293335811	9.42723456	0.133898749	9.503080925	9.20557361	9.573049145	0.265500435
1553163_at	7.347850899	7.574377076	7.071433117	7.331220364	7.530200069	0.198979705	7.429736036	7.34828268	7.81258149	0.14818801
1553165_at	4.310857482	6.454249298	6.695534997	5.820213926	5.669366259	-0.150847667	5.912522564	4.226236706	6.869339507	0.437110071
1553166_at	7.463341554	7.448826883	7.690756364	7.534308267	6.535005165	-0.999303102	5.406939556	7.352093714	6.845982225	0.048951688
1553167_a_at	8.183149936	7.728598007	7.911035107	7.940927683	7.398011084	-0.542916599	7.505631508	7.621961611	7.066440133	0.014644631
1553168_at	6.87564262	5.037825425	7.24653559	6.386667878	7.002770324	0.616102446	6.47071201	7.734052401	6.803546561	0.194388183
1553169_at	4.815994393	7.062083486	5.828591953	5.902223277	5.716883176	-0.185340101	7.004466715	4.299568703	5.84661411	0.418143488
1553171_x_at	6.522673886	5.913122734	6.450095961	6.295297527	5.60910043	-0.686197097	6.90076685	3.411650933	6.514883508	0.248606239
1553172_at	10.62676671	10.56935675	10.33428094	10.5101348	10.60768454	0.09754974	10.60468047	10.71070972	10.50766343	0.162733835
1553174_at	7.117857566	4.438058484	5.08727844	5.547731497	4.607221992	-0.940509505	4.093847849	5.265601657	4.46221647	0.128336575
1553175_s_at	5.622093431	3.78510247	6.389677298	5.2656244	5.017890988	-0.247733412	5.398665093	5.616565044	4.038442826	0.379917908
1553176_at	5.113407161	4.284312297	5.467410059	4.955043172	4.400856525	-0.554186647	5.570090022	4.341707328	3.290772226	0.207669006
1553177_at	6.268885508	5.158496685	5.203958762	5.543780318	6.19224462	0.648464302	6.55194138	6.254068759	5.770723722	0.065063205
1553178_a_at	7.518508801	7.055324705	7.67215711	7.415330205	8.064930819	0.649600614	8.082888017	7.769485907	8.342418533	0.013079596
1553179_at	10.32552998	10.13308068	10.1759154	10.21150869	10.08652117	-0.124987513	10.18213999	10.07029996	10.00712357	0.056092068
1553180_at	8.500962991	8.109923361	8.240538108	8.283808153	8.355154625	0.071346472	8.231697399	8.401480393	8.432286083	0.271556803
1553181_at	7.517649042	7.142022557	7.415809137	7.358493579	7.341232193	-0.017261386	7.206000723	7.564860526	7.25283533	0.450892704
1553183_at	5.086024318	5.819266192	6.746086396	5.883792302	4.132484176	-1.751308126	4.681520312	3.836561115	3.8793711	0.006426777
1553185_at	10.55159291	10.5398234	10.27068334	10.45403322	9.802681089	-0.651352127	9.788684761	9.817235963	9.802122544	0.000190282
1553186_x_at	9.932744436	9.55202525	9.85033871	9.778369465	9.636505781	-0.141863684	9.527460721	9.607940968	9.774115655	0.134711661
1553188_s_at	2.692745129	3.750669457	3.394434111	3.279282899	2.419413335	-0.859869564	2.412033059	2.633529664	2.212677283	0.013737316
1553190_s_at	6.957007431	5.562236717	5.624327732	6.047857293	5.961377675	-0.086479619	7.396305281	4.988028456	5.499799287	0.454626643
1553191_at	3.990715337	1.998168078	3.933600427	3.307494614	2.146325471	-1.161169143	2.660003489	2.506090119	1.272882806	0.069327678
1553192_at	5.779446453	4.9653277	1.466655472	4.070476542	3.542108182	-0.528368359	4.080253862	5.402114499	1.143956186	0.371753821
1553193_at	2.131956674	2.340510341	3.108071398	2.526846138	2.614539854	0.087693716	2.229117799	3.012392803	2.60210896	0.395025318
1553194_at	6.323243186	4.6804144	3.946601831	4.983419806	5.739913149	0.756493343	6.464621549	5.946166599	4.808951298	0.169587767
1553196_a_at	2.171421777	4.500030085	4.101691948	3.591047937	3.550600966	-0.040446971	4.08210806	4.177638201	2.392056636	0.4801453
1553197_at	2.905590766	5.25219652	4.220906788	4.126231358	5.069066005	0.942834647	6.048174163	5.980138447	3.178885406	0.188706242
1553199_at	5.226519087	3.535636	4.206518745	4.322891277	2.836059515	-1.486831762	2.898901451	2.055952554	3.553324541	0.021094796
1553202_at	6.308268449	6.623764038	5.328718845	6.086917111	4.445931219	-1.640985892	5.089291165	3.400817582	4.84768491	0.015201949
1553204_at	7.568364297	6.693710903	7.844530328	7.368868509	7.403860771	0.034992262	7.328191784	7.429291565	7.454098964	0.454638004
1553205_at	8.443880116	8.558146167	8.635888692	8.545971658	8.280969269	-0.26500239	8.074677126	8.319274238	8.448956442	0.0249167
1553207_at	6.833587204	7.288587667	7.399133569	7.17376948	7.109109503	-0.064659977	7.644074436	7.089501985	6.593752088	0.416812632
1553208_s_at	6.292034213	6.907690384	7.094973987	6.764899528	4.078560288	-2.68633924	4.339751411	2.729969823	5.165959631	0.004040613
1553209_at	3.936447808	6.97822247	6.858487324	5.924385867	7.02148569	1.097099823	7.273218059	7.129581303	6.661657708	0.125738355
1553211_at	2.9977689	2.607198856	4.008805842	3.204591199	4.306001344	1.101410145	3.930288232	4.934603967	4.053111834	0.026819324
1553212_at	9.141111917	8.768013296	9.292213365	9.067112859	8.924931141	-0.142181719	8.866160424	9.133616181	8.775016817	0.205275399
1553213_a_at	3.629601672	2.971229913	3.833442971	3.478091519	2.824599565	-0.653491953	2.458507048	3.066927797	2.948363851	0.029282037
1553214_a_at	1.819487922	0.041387777	4.456833847	2.105903182	3.820470493	1.714567311	0.973770392	4.980846309	5.506794777	0.167539101
1553215_s_at	5.695313548	6.927595958	3.027625531	5.216845012	5.454560661	0.237715648	4.020638933	6.879083207	5.463959842	0.424448877
1553216_at	7.207516491	6.950495445	7.018227357	7.058746431	6.792678806	-0.266067625	7.077421333	7.24935668	6.051258405	0.221445068
1553217_s_at	7.00315402	7.040996088	7.013002707	7.019050938	7.037505255	0.018454317	6.992674184	7.101812425	7.018029157	0.277408905
1553218_a_at	5.745439087	8.071329207	8.047793794	7.288187363	7.227444452	-0.06074291	6.338907216	7.469635234	7.873790907	0.469342849
1553219_a_at	3.964209369	3.759367944	3.025677015	3.583084776	4.165482071	0.582397295	3.839005788	5.586739753	3.070700673	0.211226755
1553220_at	6.722292105	7.540527831	7.152912954	7.13857763	7.369537977	0.230960347	7.421430573	7.212030144	7.475153214	0.15952223
1553221_at	7.154199981	4.732945317	6.666335379	6.184493559	6.450306399	0.26581284	5.667398282	7.019534345	6.663986569	0.360837749
1553222_at	6.219513052	8.053751765	7.665734382	7.312999733	8.170850755	0.857851022	8.239310971	7.994220158	8.279021136	0.064683389
1553224_at	4.765976672	5.509417237	6.324649592	5.533347834	4.592675379	-0.940672455	3.411634467	4.312484164	6.053907506	0.132658855
1553225_s_at	7.834283332	7.433966129	7.650948388	7.639732616	7.391436376	-0.248296241	7.394106641	7.21742592	7.562776566	0.054817367
1553226_at	4.057658419	4.374906603	6.814587883	5.082384302	3.619590689	-1.462793612	3.251126988	4.041494607	3.566150473	0.05495856
1553227_s_at	9.235678038	9.069003196	8.92629185	9.076991028	8.565723082	-0.511267946	8.441268328	8.784363423	8.471537496	0.00378939
1553228_at	4.977142838	4.957983771	4.527420533	4.820849047	4.799576543	-0.021272504	3.169166446	5.975024116	5.254539068	0.488700699
1553229_at	8.690314079	9.095625839	9.084770202	8.956903373	8.418962227	-0.537941146	8.677264817	8.441086456	8.138535408	0.012918089
1553232_at	5.381944648	4.49128684	7.162704484	5.678645324	4.919457011	-0.759188313	4.650300914	6.57292388	3.535146239	0.239170803
1553234_at	5.012210403	3.368359404	4.114496661	4.165022156	4.904020588	0.738998432	5.160037901	5.473402585	4.078621277	0.111749195
1553235_at	4.360473317	3.422009002	5.179426343	4.320636221	4.315598266	-0.005037954	4.455508953	4.650737624	3.840548222	0.495942598
1553237_x_at	6.119392436	4.642933813	7.846532666	6.202952972	7.262599721	1.059646749	7.469660248	7.041900597	7.276238317	0.116551356
1553238_a_at	7.250607177	7.712854788	6.842757935	7.268739967	7.741994033	0.473254066	8.129552757	7.726259121	7.37017022	0.075365748
1553239_at	7.103681195	7.090147436	5.741397797	6.645075476	7.493552491	0.848477015	7.719730522	7.217723715	7.543203236	0.042972199
1553241_at	3.924151573	7.364049894	7.560148397	6.282783288	6.582521975	0.299738687	7.749494254	5.888123371	6.109948299	0.398354633
1553243_at	6.246229378	4.874260896	5.914661247	5.67838384	5.960588755	0.282204915	5.863842587	6.736951242	5.280972437	0.296574374
1553244_at	7.031245849	6.453713708	7.486293664	6.99041774	7.379534384	0.389116643	7.057674432	7.410867426	7.670061293	0.119212009
1553246_a_at	7.377541247	6.964611565	7.656000374	7.332717729	6.796733281	-0.535984448	6.382811237	6.231331502	7.776057104	0.140825644
1553247_a_at	8.266492439	7.790244181	7.738044253	7.931593624	7.442536422	-0.489057202	7.924602036	7.325673916	7.077333315	0.05557494
1553248_at	6.768648107	7.088580918	6.916257999	6.924495675	6.409290759	-0.515204916	7.102035668	6.164391801	5.961444808	0.075403328
1553249_at	2.882638129	3.627196223	6.093785109	4.201206487	5.758531153	1.557324666	5.113908047	5.81680746	6.344877951	0.065839167
1553252_a_at	5.971263624	7.142390597	5.306291831	6.139982017	6.658840671	0.518858653	7.430893284	6.773878749	5.771749979	0.214701051
1553253_at	8.391516952	7.876082157	7.719452782	7.995683964	8.091303001	0.095619037	8.526541579	8.008352936	7.739014487	0.362729553
1553254_at	5.740182896	6.751562876	6.463521182	6.318422318	5.158046703	-1.160375615	5.302663758	5.635412729	4.536063621	0.012991096
1553255_at	5.878091795	6.755781476	6.656700667	6.430191313	6.398863765	-0.031327547	6.643011167	7.192808205	5.360771924	0.476701165
1553257_at	6.710777453	7.013669254	5.139686328	6.288044345	5.955465927	-0.332578418	5.949902139	6.837739649	5.078755993	0.314168065
1553258_at	6.82344646	5.914397504	5.750320559	6.162721508	5.844732292	-0.317989215	4.752211333	5.952989516	6.828996028	0.302292461
1553260_s_at	2.025790502	1.864209597	5.314763356	3.068254485	2.909536195	-0.15871829	1.428298262	1.995311719	5.304998605	0.456492365
1553261_x_at	1.498484909	3.260217587	1.850143694	2.20294873	3.656584906	1.453636176	4.633641326	3.534022906	2.802090486	0.035099454
1553262_a_at	9.28381568	8.992265645	9.426432948	9.234171424	9.403839317	0.169667893	9.396128569	9.737699185	9.077690197	0.208616161
1553263_at	8.005512377	8.773541717	7.566608101	8.115220732	7.750544503	-0.364676228	8.508462516	7.281671525	7.461499469	0.220185007
1553264_a_at	7.185769953	5.433762288	5.61400864	6.07784696	6.060246197	-0.017600763	6.167824853	5.956200318	6.05671342	0.485737277
1553265_at	6.010626384	2.645003783	5.296947553	4.65085924	4.723362802	0.072503562	4.838342148	3.055502968	6.276243289	0.476253417
1553266_at	2.486824179	2.802585171	3.869060432	3.052823261	1.702698443	-1.350124817	0.398579031	3.698622536	1.010893763	0.100518138
1553267_a_at	1.754793277	2.31117068	1.424650136	1.830204698	3.013565856	1.183361159	2.155698405	2.269163273	4.615835891	0.077014863
1553268_at	5.547054081	3.002314297	6.969327916	5.172898765	6.352817958	1.179919194	4.416606086	7.239284411	7.402563378	0.196876736
1553269_at	9.324163035	9.235896012	8.90807666	9.156045236	9.090836082	-0.065209153	8.958043421	9.137282473	9.177182353	0.305056523
1553271_at	2.979145764	6.184648431	5.337257707	4.833683967	4.588416118	-0.245267849	3.299971604	4.3607116	6.104565151	0.412638418
1553272_at	4.792521428	6.867065186	7.352027045	6.337204553	6.555697321	0.218492768	7.365639627	7.026424328	5.275028008	0.403853846
1553274_a_at	8.711857041	8.643595642	8.341471035	8.565641239	8.833171951	0.267530711	8.81213308	8.958441647	8.728941125	0.030038843
1553275_s_at	5.715046457	5.736037252	6.049837692	5.833640467	3.888705153	-1.944935314	1.152334074	4.229326126	6.284455259	0.090363303
1553276_at	3.392354949	2.398673896	3.155617135	2.982215327	1.843701053	-1.138514273	0.481431754	2.079371923	2.970299483	0.072249167
1553277_at	5.572389814	5.563223548	4.991020961	5.375544774	3.834066004	-1.54147877	3.899658251	1.764578353	5.837961408	0.09141859
1553279_at	7.19616293	7.424213162	4.523741003	6.381372365	6.352072659	-0.029299706	5.4474217	7.110942062	6.497854216	0.487344688
1553280_at	6.66832047	6.377265147	7.371849828	6.805811815	6.735279097	-0.070532718	6.964859267	6.473695334	6.767282689	0.403673764
1553281_at	4.542973895	4.751650806	5.138895424	4.811173375	5.300792836	0.489619461	6.699199497	4.563346898	4.639832113	0.226940551
1553282_at	6.438557582	4.252788813	4.5686156	5.086653998	5.07008561	-0.016568389	5.490343707	3.920856588	5.799056534	0.491613685
1553284_s_at	5.791905284	5.94934381	4.270864435	5.337371176	3.97779007	-1.359581107	3.218887261	3.474692449	5.239790499	0.053903642
1553285_s_at	5.236513098	4.414916389	6.693736432	5.44838864	6.082609222	0.634220582	4.454192559	6.898019534	6.895615573	0.251741477
1553286_at	8.004491141	7.862246492	7.907862011	7.924866548	7.961064563	0.036198015	7.977881852	8.081938801	7.823373035	0.31819007
1553288_a_at	6.667870174	7.241370867	6.416866291	6.775369111	6.976831426	0.201462315	6.786796176	7.004742878	7.138955224	0.202357658
1553292_s_at	8.31844422	8.357867732	7.969787408	8.215366453	8.2983491	0.082982646	8.364923402	8.197421227	8.33270267	0.245564554
1553293_at	6.597388966	5.374856753	3.471411468	5.147885729	3.844907211	-1.302978518	5.549143312	3.10060279	2.884975531	0.133641559
1553295_at	1.806245734	4.696737666	3.047213003	3.183398801	2.898001553	-0.285397248	4.322979978	1.906253384	2.464771297	0.385605421
1553296_at	4.1859783	3.05395032	6.425754726	4.555227782	4.156229622	-0.39899816	5.12018016	4.473721677	2.87478703	0.353099895
1553297_a_at	7.725195013	7.624753766	7.894782175	7.748243651	7.30823771	-0.440005942	6.905041798	7.63531019	7.384361141	0.034709444
1553298_at	5.393103421	1.990583709	2.853476401	3.412387844	3.992252812	0.579864968	4.237641423	4.980650027	2.758466985	0.296117579
1553299_at	6.187342074	6.98656367	4.172488047	5.782131264	6.031263477	0.249132213	6.110648243	5.892196481	6.090945706	0.368737667
1553300_a_at	7.354967185	5.584063308	5.298204399	6.079078297	6.663465304	0.584387007	7.022759144	6.82275398	6.144882788	0.180813219
1553301_a_at	6.13347709	6.847015696	5.680305465	6.220266084	4.629182713	-1.591083371	5.382841468	4.878025103	3.626681567	0.01415114
1553303_at	4.755348077	4.628035343	3.835830396	4.406404605	4.849907139	0.443502533	4.262094132	5.490868523	4.796758761	0.149442271
1553304_at	7.035826791	7.111375387	6.77345272	6.973551633	6.697119305	-0.276432328	5.670174607	7.229860266	7.191323042	0.277910093
1553306_at	7.216100532	7.667752788	6.87300862	7.252287313	6.510633931	-0.741653382	7.786656785	4.99951471	6.745730299	0.171112234
1553310_at	3.029615755	1.768006166	2.312287589	2.369969837	3.077170296	0.707200459	4.147962844	2.187417118	2.896130925	0.134384955
1553311_at	1.181283383	1.861393093	2.796772229	1.946482902	2.37654044	0.430057539	0.652696229	5.018133529	1.458791563	0.366128489
1553313_s_at	6.651018781	6.758175946	5.845802627	6.418332451	4.777804764	-1.640527687	4.261720541	4.342270268	5.729423483	0.008435944
1553314_a_at	3.440648681	4.104021694	3.90244903	3.815706468	2.881540357	-0.934166112	3.473635961	3.361909186	1.809075923	0.054186893
1553315_at	6.025584248	5.172582798	3.78517837	4.994448472	5.079848046	0.085399574	6.215632298	6.755788999	2.26812284	0.475149528
1553316_at	6.103409875	5.646187973	6.687267126	6.145621658	5.231183475	-0.914438183	6.437068509	3.145522889	6.110959028	0.180922106
1553317_s_at	6.120360756	5.130368517	0.181795733	3.810841669	2.788700622	-1.022141046	5.243094406	2.529084328	0.593923133	0.307420309
1553318_at	6.95579576	6.283053001	5.417977045	6.218941935	5.28579795	-0.933143986	7.452422375	3.073675049	5.331296425	0.221622183
1553319_at	3.695131991	3.589939968	4.840846731	4.041972897	4.727931026	0.685958129	5.646482066	4.211250316	4.326060696	0.118454917
1553320_s_at	2.886321461	1.393949411	4.366652128	2.882307667	4.238702927	1.35639526	3.940336246	4.578136066	4.197636469	0.062041264
1553321_a_at	6.883547285	6.520196558	6.85949674	6.754413528	4.485802194	-2.268611334	4.636504707	2.954534477	5.866367398	0.01223751
1553322_s_at	6.257664127	5.835955339	5.739875595	5.944498354	5.938644963	-0.005853391	5.842463279	5.918702807	6.054768802	0.484448255
1553323_a_at	6.098399223	5.956330523	6.129536783	6.061422176	5.466833174	-0.594589002	5.161604593	4.864992945	6.373901984	0.093334452
1553325_at	7.003199205	6.2663507	6.216779773	6.495443226	6.587563372	0.092120146	6.188669189	6.985925713	6.588095213	0.380584427
1553326_at	3.307630826	5.823587073	6.626894326	5.252704075	6.666641713	1.413937638	6.228042788	7.048796801	6.723085549	0.080533773
1553327_a_at	7.41660325	5.026030117	5.015867224	5.819500197	4.127284411	-1.692215786	4.112690782	4.377563658	3.891598793	0.027429096
1553328_a_at	4.258912614	6.280959425	6.057666185	5.532512741	5.862530256	0.330017515	5.84754864	6.577888183	5.162153945	0.312826475
1553329_at	6.086719821	3.454012413	5.76724667	5.102659635	6.127312646	1.024653012	6.366807141	5.10854645	6.906584348	0.134596656
1553330_at	3.189353748	5.138640847	4.98742803	4.438474208	4.047359569	-0.391114639	2.796752762	5.912888193	3.432437752	0.349157641
1553333_at	5.870717072	2.908978862	1.604702366	3.4614661	5.090728419	1.629262319	4.085527261	5.926342206	5.260315791	0.107514771
1553335_x_at	6.387142746	4.697830549	3.794070263	4.959681186	4.824285737	-0.135395449	4.69218756	4.562151497	5.218518153	0.422495808
1553336_a_at	4.045736015	3.769476681	6.222797722	4.679336806	4.293280509	-0.386056297	5.502791394	2.903425066	4.473625066	0.34390479
1553338_at	5.978018215	6.874239609	5.256734895	6.036330906	6.059003712	0.022672806	5.764440949	6.219397638	6.19317255	0.479041806
1553340_s_at	5.102324012	4.665373298	5.545387293	5.104361534	6.098941571	0.994580037	7.197293621	4.855245906	6.244285186	0.081210953
1553341_at	3.894641199	6.730330107	3.961609352	4.862193553	5.698300543	0.836106991	4.423349533	6.634690437	6.03686166	0.211187371
1553344_at	1.984232135	2.968417685	0.980945393	1.977865071	1.32365715	-0.654207921	0.809777792	1.965283348	1.19591031	0.146854734
1553346_a_at	6.322354011	6.857466425	7.089332509	6.756384315	6.293213927	-0.463170388	4.438741335	7.449053848	6.991846598	0.295275574
1553347_s_at	7.747773959	6.673276165	4.179601701	6.200217275	6.701288178	0.501070903	7.511986933	5.917651057	6.674226543	0.312786473
1553348_a_at	7.237500111	7.343948096	6.565897783	7.04911533	6.768029838	-0.281085492	7.168543733	7.06136415	6.074181631	0.232534987
1553349_at	7.685659993	7.950685367	6.504124572	7.380156644	6.960028238	-0.420128406	6.597690307	7.241066178	7.04132823	0.173338218
1553350_at	5.297400175	4.933618549	6.32220289	5.517740538	4.707642661	-0.810097877	5.276240177	3.949183731	4.897504076	0.075995703
1553351_at	6.088821671	4.198012025	6.175694112	5.487509269	5.814788113	0.327278844	6.035662826	5.267210418	6.141491095	0.300593443
1553352_x_at	8.015503222	7.189582287	5.018468249	6.741184586	7.408314383	0.667129797	6.983410438	7.53330781	7.708224902	0.212873632
1553354_a_at	8.17269356	7.668015064	7.805842362	7.882183662	7.504940073	-0.377243589	7.521225057	7.442250017	7.551345146	0.016384992
1553355_at	4.08386245	5.427098075	6.419142508	5.310034344	6.191831749	0.881797405	6.208693551	5.800138093	6.566663603	0.099435165
1553356_at	2.505931957	3.253428036	2.851417884	2.870259292	3.568858812	0.698599519	3.341553845	3.678046239	3.686976351	0.009409324
1553357_at	4.514555589	6.935437744	3.741186973	5.063726769	4.75070266	-0.313024108	4.269452521	3.775864232	6.206791228	0.385267275
1553359_at	5.45989564	6.284063802	5.667306597	5.803755346	5.871764943	0.068009597	5.671457991	5.664199193	6.279637645	0.405001818
1553361_x_at	5.330739292	5.389464921	5.624941491	5.448381901	5.309929135	-0.138452766	5.187191471	5.576618273	5.165977661	0.175483842
1553362_at	1.280036133	6.235985353	1.691849318	3.069290268	1.680610206	-1.388680062	1.109254465	1.189043457	2.743532696	0.183553028
1553363_at	6.350305638	4.117079575	4.237210426	4.90153188	6.14639694	1.24486506	6.229574763	6.327982721	5.881633336	0.049887537
1553364_at	3.4604023	2.672966972	5.796883881	3.976751051	3.612602334	-0.364148717	3.729554099	5.39396426	1.714288644	0.385655661
1553365_at	6.858394851	4.903105354	4.016442796	5.259314334	4.219491057	-1.039823277	4.321770777	2.461973666	5.874728728	0.190700039
1553366_s_at	6.23091549	5.183486663	4.829800101	5.414734085	5.874706337	0.459972252	5.395425322	4.876207434	7.352486255	0.276136898
1553367_a_at	7.063770058	6.322672636	5.769128584	6.385190426	7.205783068	0.820592642	6.337259989	7.863506409	7.416582805	0.078125568
1553369_at	4.202211627	4.353743152	3.476842114	4.010932298	5.829400832	1.818468535	6.25570796	7.214564815	4.017929722	0.039219103
1553371_at	7.209153447	5.532993591	6.139783365	6.293976801	6.063494116	-0.230482685	6.838395327	6.386517134	4.965569886	0.363746082
1553372_at	5.087636398	5.135063921	6.319007912	5.513902744	4.476937426	-1.036965318	5.754549395	3.977981701	3.698281181	0.081815198
1553373_at	6.416743746	5.930728684	6.467005645	6.271492692	4.376620315	-1.894872377	6.465375826	2.339502324	4.324982794	0.059300524
1553374_at	3.115710964	2.69985818	5.441167385	3.75224551	4.250239133	0.497993623	4.408827515	2.52320734	5.818682544	0.330755625
1553375_at	3.760244632	3.464909407	3.662335467	3.629163169	4.04704011	0.417876941	4.198282712	3.113669995	4.829167623	0.18552172
1553376_a_at	2.76555578	6.540475899	1.83612663	3.71405277	4.817340028	1.103287258	5.743612469	3.618393269	5.090014345	0.219593322
1553378_a_at	7.265907077	5.24980518	5.007454408	5.841055555	6.101763821	0.260708266	6.932591573	4.3798688	6.992831091	0.39597421
1553380_at	1.98481602	1.060409188	2.026441576	1.690555595	1.904845544	0.214289949	1.476447148	1.60735899	2.630730494	0.309043403
1553383_at	4.694752346	1.739456651	3.786223122	3.406810706	2.826192964	-0.580617742	2.437559045	2.670660801	3.370359047	0.24182823
1553385_at	4.563581364	4.928119914	6.922449537	5.471383605	5.683318532	0.211934927	5.126922058	6.553869772	5.369163765	0.389526129
1553386_at	7.841454518	6.630856318	8.180537005	7.55094928	7.590478599	0.039529318	7.347202441	7.323755228	8.100478127	0.466532684
1553387_at	6.936977123	6.752763302	6.17740034	6.622380255	6.105317744	-0.517062511	6.548694555	5.225523989	6.541734689	0.133910055
1553388_at	3.716398727	2.477507226	4.780165823	3.658023925	3.217822721	-0.440201205	3.373264019	2.557568303	3.72263584	0.257024159
1553389_at	5.98234491	4.954841313	6.463240405	5.800142209	5.815716712	0.015574503	5.942577994	5.480109986	6.024462156	0.485160633
1553390_at	5.917167023	6.533325511	3.959473265	5.4699886	6.005627176	0.535638577	6.087486633	6.922397735	5.006997161	0.265887779
1553391_at	5.738290229	5.83532352	5.567395677	5.713669809	3.522153255	-2.191516554	2.925144617	2.005383774	5.635931374	0.030905871
1553392_at	6.635423958	7.371534427	4.843709207	6.283555864	5.275972631	-1.007583233	4.24438923	6.053151989	5.530376673	0.124438207
1553394_a_at	6.669700144	2.178150896	6.538028124	5.128626388	5.943752811	0.815126423	5.464073295	5.810682748	6.55650239	0.273679243
1553395_a_at	8.050276467	7.984270957	8.248275136	8.094274187	7.946195573	-0.148078614	8.574257371	7.074971195	8.189358153	0.357095801
1553396_a_at	8.359130069	6.419052864	6.965204857	7.24779593	8.021774537	0.773978607	8.366783865	8.5823495	7.116190247	0.132311867
1553397_at	7.567650207	7.577849442	7.56436719	7.569955613	7.608684994	0.038729381	7.727917591	7.806081247	7.292056143	0.391953963
1553398_at	5.266813298	5.916261955	6.764834665	5.982636639	5.71444825	-0.268188389	5.902016342	5.728728849	5.51259956	0.253200512
1553399_a_at	7.873757698	7.227964004	7.077119998	7.392947233	7.574621107	0.181673874	7.065429507	7.846605462	7.811828353	0.28269219
1553400_a_at	8.117973082	7.477507719	8.171458379	7.92231306	7.712456907	-0.209856153	7.391990785	7.801540935	7.943839	0.203829866
1553401_at	5.903505317	6.090833324	5.668405498	5.88758138	4.933850292	-0.953731088	4.629475595	5.462546438	4.709528842	0.005693496
1553402_a_at	4.256207294	3.582900506	5.980604204	4.606570668	3.758394513	-0.848176155	3.559439162	2.990414381	4.725329997	0.150157915
1553403_at	4.107381762	4.1523118	4.039134475	4.099609346	3.079953971	-1.019655375	3.536552243	2.674936467	3.028373202	0.00237395
1553405_a_at	6.470898888	5.535540386	6.103918121	6.036785798	5.697984499	-0.3388013	6.522471179	4.021530498	6.549951819	0.332589073
1553407_at	7.438877105	5.408120256	6.097345454	6.314780938	4.960933187	-1.353847752	5.654789062	6.91466338	2.313347118	0.164501449
1553409_at	3.207144591	2.235787234	3.390438839	2.944456888	3.377927213	0.433470325	3.019286826	5.654186853	1.46030796	0.350672591
1553410_a_at	2.628715159	3.740573844	5.016018089	3.795102364	3.789021491	-0.006080873	4.128269692	3.956410002	3.282384778	0.49625356
1553411_s_at	3.954119389	6.562085281	7.112431909	5.876212193	4.603303739	-1.272908454	3.874702641	5.805939827	4.12926875	0.121043105
1553412_at	5.896068938	7.357377434	5.140391153	6.131279175	4.680128987	-1.451150188	3.688892804	6.498481992	3.853012164	0.090922757
1553413_at	4.398202852	4.265532949	3.328388216	3.997374672	3.404055578	-0.593319094	3.707663849	2.749362969	3.755139916	0.095772017
1553415_at	5.950571134	2.720058323	1.634587522	3.435072326	2.447901306	-0.987171021	1.883711401	0.967501344	4.492491172	0.255934275
1553417_at	7.25947676	6.586358954	6.747132516	6.864322743	6.904261131	0.039938387	7.006377535	7.256260281	6.450145576	0.442368433
1553418_a_at	6.259003135	6.014675786	6.942498785	6.405392569	5.216417229	-1.18897534	2.944947888	6.159525361	6.544778438	0.140178795
1553420_at	5.884335001	3.308744848	6.093916286	5.095665378	4.980853876	-0.114811502	4.894769531	4.795301291	5.252490806	0.442778446
1553422_s_at	5.514972256	4.534589075	5.283028147	5.110863159	6.673517929	1.562654769	5.750212216	7.44749956	6.82284201	0.011526871
1553423_a_at	1.880764577	5.478115228	1.400307777	2.919729194	4.144101971	1.224372777	4.206800963	3.395850654	4.829654296	0.164243255
1553424_at	4.089443246	3.632784973	4.513269811	4.078499343	4.068287072	-0.010212272	4.310955079	3.74458773	4.149318406	0.484811655
1553425_at	6.766779178	5.426097181	4.01223716	5.401704506	6.930371575	1.528667069	6.519629055	7.148777764	7.122707906	0.038350473
1553426_at	6.517176682	7.00770173	6.856323996	6.793734136	6.492659237	-0.301074899	7.044238033	6.452490512	5.981249166	0.169149364
1553427_at	3.70267101	3.889877662	3.391892381	3.661480351	4.571381171	0.90990082	4.616779331	3.992122842	5.105241341	0.013769583
1553428_at	5.63296673	5.135867443	7.034718118	5.93451743	5.754122101	-0.18039533	5.905459795	5.65477426	5.702132247	0.361227301
1553429_at	6.985861448	6.813103981	6.772822839	6.857262756	6.229470609	-0.627792147	6.19098065	5.515216471	6.982214705	0.070318419
1553430_a_at	6.53549818	7.332929013	5.114015981	6.327481058	5.840902319	-0.486578739	5.370121015	5.970305649	6.182280292	0.219814016
1553432_s_at	6.671299155	5.905752285	4.005417375	5.527489605	4.227169604	-1.300320001	5.614668992	4.091755388	2.975084431	0.108661722
1553433_at	1.706449947	4.849065839	1.44231403	2.665943272	4.985502034	2.319558762	5.643729737	4.572437047	4.740339317	0.029906169
1553434_at	4.849237262	2.670552937	3.418517252	3.646102484	3.972648287	0.326545804	2.715688824	4.140890623	5.061365415	0.346830886
1553435_at	6.322809468	5.212149874	4.119901686	5.218287009	5.552251031	0.333964021	4.690146682	5.929198607	6.037407803	0.312906843
1553436_at	5.795193419	3.659596218	5.161726835	4.872172157	4.768981951	-0.103190206	4.567986245	6.477612192	3.261347417	0.458605119
1553437_at	6.793211562	5.070093207	5.880570877	5.914625215	5.367095704	-0.547529511	6.718847417	5.995588841	3.386850855	0.293431402
1553438_at	8.359739994	8.101260028	7.932440638	8.131146887	7.451671593	-0.679475294	6.45362641	7.988464486	7.912923882	0.08771993
1553439_at	5.305486412	6.895711456	7.012456825	6.404551564	6.704630154	0.30007859	6.823469783	6.040953046	7.249467634	0.303629243
1553440_at	4.562881794	1.875469919	4.840685719	3.759679144	5.617563206	1.857884062	5.994462356	4.757912008	6.100315255	0.042816042
1553441_at	1.557961387	3.260991631	-0.875913169	1.314346616	0.806673904	-0.507672712	-1.759883309	-0.744381694	4.924286716	0.405278648
1553442_a_at	3.868537349	4.013526007	3.258124894	3.713396083	3.835545605	0.122149522	3.736232301	3.663862993	4.106541521	0.305314696
1553443_at	6.198933257	5.62018454	6.171790246	5.996969348	5.539650348	-0.457319	4.562734805	5.628803969	6.42741227	0.191617234
1553444_a_at	5.484838398	6.115808891	5.620084944	5.740244078	5.65817443	-0.082069648	4.880599359	6.449616976	5.644306954	0.424900392
1553446_at	4.732252189	2.585572928	5.593478631	4.303767916	5.541875895	1.238107979	4.31031985	6.675659001	5.639648835	0.122963014
1553447_at	6.035146932	6.18399148	6.416500655	6.211879689	3.960693423	-2.251186266	3.507829235	5.267680223	3.106570812	0.00516848
1553448_at	1.892955158	3.230797494	2.740965614	2.621572755	2.747840877	0.126268122	1.893534112	3.524354371	2.825634148	0.407669248
1553449_at	2.734305224	3.676188863	5.545852962	3.985449016	3.101208327	-0.884240689	4.160992358	2.559607742	2.583024881	0.165396143
1553450_s_at	6.999201603	5.449537498	4.906750819	5.785163307	4.448046393	-1.337116913	4.016416309	2.843728176	6.483994695	0.127353524
1553451_at	3.066423275	3.323123427	3.728133112	3.372559938	3.356322413	-0.016237525	3.725222944	2.509766064	3.83397823	0.484199353
1553452_at	5.719069014	3.064714881	6.578621796	5.120801897	6.775743295	1.654941398	6.927176649	7.051621812	6.348431424	0.063195605
1553453_at	7.130377736	6.413704233	7.529548515	7.024543495	6.903316546	-0.121226948	7.018726214	6.891341494	6.799881931	0.340607029
1553454_at	3.649487975	5.59765722	3.792857042	4.346667412	5.841690847	1.495023435	5.431144016	5.837961599	6.255966926	0.02231387
1553456_at	7.217456773	7.178066939	5.950137158	6.781886957	7.264862362	0.482975406	7.052757065	7.036327212	7.70550281	0.137365476
1553457_at	3.21637169	3.772497854	4.233594409	3.740821318	3.978979113	0.238157796	4.069596967	4.324804836	3.542535537	0.240205161
1553458_at	6.226460531	5.722072495	6.77691212	6.241815049	5.676007342	-0.565807706	7.548041748	4.096961089	5.38301919	0.274323865
1553459_at	3.514615904	3.294154934	3.466052455	3.424941098	4.384971411	0.960030314	4.488218047	3.799411151	4.867285036	0.007855025
1553460_at	2.968933543	5.462352646	3.066860462	3.83271555	4.126332316	0.293616766	3.135656281	4.587835398	4.65550527	0.364043057
1553461_at	3.12306547	5.602183135	5.100868182	4.608705596	5.296306457	0.687600861	3.607103363	5.743799297	6.53801671	0.254626198
1553462_at	1.245925514	5.943494817	2.621966576	3.270462302	3.281195948	0.010733645	1.925757969	2.156223063	5.761606811	0.497391885
1553464_at	7.635808388	7.646592042	7.645764725	7.642721718	8.58751808	0.944796361	8.202210531	8.92084404	8.639499668	0.001470587
1553465_a_at	3.743747311	3.169493996	3.575856035	3.496365781	4.127787902	0.631422121	6.245160088	3.194431404	2.943772214	0.256945122
1553466_at	6.273648244	6.374402413	6.737425782	6.46182548	6.556066065	0.094240585	5.993238463	7.06515128	6.609808452	0.377287848
1553467_at	7.082899101	5.173169384	4.523251747	5.593106744	3.918421421	-1.674685323	3.218929819	5.756733876	2.779600568	0.078732364
1553468_at	6.389765647	3.921453759	6.888851168	5.733356858	5.893038015	0.159681157	6.305664429	5.41139734	5.962052277	0.424627026
1553470_at	5.979540491	7.081116975	6.789578596	6.616745354	6.795256347	0.178510993	6.388075871	6.822804077	7.174889093	0.308499556
1553471_at	1.632389261	6.131444538	5.747802904	4.503878901	5.684742115	1.180863214	5.108349338	6.45440956	5.491467448	0.194186014
1553472_at	5.238201794	4.169213006	6.85635432	5.421256373	6.072522934	0.65126656	6.737048192	4.698372784	6.782147825	0.244004488
1553474_at	4.332195543	5.666246998	4.631547619	4.876663387	3.405897269	-1.470766118	5.786431975	0.286802896	4.144456935	0.171571126
1553475_at	5.556897933	3.502250149	4.168076796	4.409074959	3.513832327	-0.895242632	3.863900722	2.690288096	3.987308164	0.102060595
1553478_at	6.748410758	4.228167792	3.496082753	4.824220434	4.557335555	-0.26688488	2.57523978	5.94648909	5.150277794	0.415346812
1553479_at	6.474879847	6.343912787	7.094594954	6.637795863	6.84326801	0.205472147	5.950432716	6.956536275	7.622835038	0.333710142
1553482_at	3.893853722	2.822715951	1.462504364	2.726358012	3.83242211	1.106064098	2.324636076	5.409770369	3.762859886	0.148422728
1553483_at	4.958354436	2.809529956	6.529577288	4.76582056	6.377171523	1.611350963	7.57956055	4.98915772	6.562796298	0.101518168
1553484_at	4.718786478	6.514936833	3.236976921	4.823566744	3.913498038	-0.910068706	4.903985663	4.311229304	2.525279148	0.200773585
1553485_at	6.592566124	6.065313622	4.051801919	5.569893888	6.088944041	0.519050152	6.238348248	6.613412485	5.415071389	0.249400839
1553486_a_at	5.685819449	3.718228629	5.449058045	4.951035374	3.68714092	-1.263894455	5.837924597	2.877132589	2.346365573	0.140580754
1553488_at	3.508117056	4.429236516	4.204801843	4.047385138	3.341215687	-0.706169451	3.621721899	3.193971883	3.207953279	0.020992009
1553489_a_at	3.482737292	3.356941712	7.254352792	4.698010599	4.613722704	-0.084287895	4.986701055	4.4562053	4.398261757	0.470443591
1553491_at	3.751490653	6.686386144	6.526371556	5.654749451	6.901165274	1.246415823	6.880498891	7.201812913	6.621184017	0.092105445
1553492_a_at	4.46176573	5.055478513	4.058321097	4.525188447	5.44213915	0.916950704	4.167537542	5.962960038	6.195919871	0.08993149
1553493_a_at	8.892577034	7.934133488	8.715331559	8.514014027	8.680352725	0.166338698	8.668899598	8.700623029	8.671535548	0.26485097
1553494_at	7.617581752	6.869308243	7.2481221	7.245004032	7.45007204	0.205068009	7.49758151	7.301076472	7.551558139	0.166727809
1553497_at	1.629974667	3.785782012	3.674400562	3.030052414	3.591901574	0.56184916	4.362917273	3.538519394	2.874268054	0.225678994
1553498_at	6.517880912	4.586068126	6.285440536	5.796463191	4.316983711	-1.47947948	4.189137921	3.605651753	5.156161459	0.033538945
1553499_s_at	8.524906841	8.021117748	6.613344899	7.719789829	8.25672005	0.536930221	8.320170543	8.190069372	8.259920236	0.156902238
1553500_at	3.911945938	4.115130927	6.127689771	4.718255545	3.847545341	-0.870710204	4.343893459	2.608394494	4.59034807	0.159982592
1553502_a_at	3.000566979	6.555511936	4.028519056	4.528199324	5.456854098	0.928654775	6.262659518	4.242981147	5.86492163	0.202961866
1553504_at	7.26170995	6.324272302	7.248113667	6.94469864	6.757703753	-0.186994886	7.026415801	6.393387092	6.853308367	0.282627871
1553505_at	6.374150439	6.600279599	6.578845513	6.517758517	6.27556287	-0.242195647	7.45986296	4.389496299	6.97732935	0.387115022
1553506_at	6.183502132	5.816797525	6.460500502	6.153600053	5.611681715	-0.541918338	6.527492508	5.735192925	4.572359711	0.163946165
1553507_a_at	7.113768728	7.010014465	7.765423086	7.296402093	7.886099721	0.589697628	8.009848946	8.083594826	7.564855391	0.028643221
1553508_at	3.686936467	6.495869145	6.593138655	5.591981422	6.16539067	0.573409247	6.155463957	6.715692081	5.625015971	0.26251411
1553510_s_at	9.243255876	9.57026828	9.283697458	9.365740538	9.400096432	0.034355894	9.332197666	9.457680326	9.410411303	0.361204295
1553511_at	7.282880038	7.793011542	7.969325842	7.681739141	7.720848106	0.039108965	7.509548112	7.732761806	7.920234399	0.425890799
1553512_at	6.502830386	5.921373096	5.892562144	6.105588542	6.426808033	0.321219491	6.136636307	6.216861555	6.926926236	0.142176792
1553513_at	6.305580999	6.730269968	5.033759643	6.023203537	5.946828086	-0.076375451	6.455714708	6.175264274	5.209505275	0.445587482
1553514_a_at	3.286260458	5.649570301	4.746909345	4.560913368	5.460905845	0.899992477	6.072853112	5.213771967	5.096092456	0.106569162
1553515_at	7.237436618	6.30007035	4.670989431	6.0694988	5.636694888	-0.432803911	5.982755185	6.693651962	4.233677518	0.321109369
1553517_at	5.286391951	4.209213053	5.145578311	4.880394438	5.118732252	0.238337814	6.657798883	4.03343417	4.664963703	0.376954027
1553518_at	5.831340661	4.976712849	4.217920974	5.008658161	5.385662515	0.377004354	5.856623403	6.232931303	4.067432839	0.30196581
1553519_at	5.066009993	5.746071042	4.44258775	5.084889595	5.139774571	0.054884976	5.704396793	4.762487635	4.952439285	0.447630252
1553521_at	6.753212214	6.539188105	6.383503206	6.558634508	6.379753518	-0.17888099	6.592847645	6.692030472	5.854382438	0.243566302
1553523_at	3.880103263	4.192663381	6.449195891	4.840654178	5.237144166	0.396489988	3.871214044	6.447927979	5.392290475	0.34253129
1553524_at	3.699750831	7.096258855	6.651954604	5.815988097	5.86504716	0.049059063	6.021710996	6.069870117	5.503560367	0.479424281
1553525_at	5.971492652	6.335138117	5.667069062	5.991233277	7.070792967	1.07955969	7.06808926	6.583369912	7.560919728	0.006488213
1553526_at	5.656925665	7.394579968	5.067711674	6.039739102	6.573757174	0.534018071	7.430612584	6.912704945	5.377953992	0.261836752
1553527_at	6.457999036	6.537913696	6.868061171	6.621324634	7.065228587	0.443903952	7.344733539	6.536919241	7.31403298	0.064756123
1553528_a_at	8.373322168	8.883887582	8.899750503	8.718986751	8.785519177	0.066532426	8.844442958	8.665724792	8.846389782	0.340983944
1553529_at	3.752458931	3.253445738	5.432755184	4.146219951	5.456700689	1.310480738	6.938403832	6.191211024	3.240487212	0.142272942
1553530_a_at	8.976409662	9.320807781	9.126424441	9.141213961	9.046165248	-0.095048714	8.950464136	8.998098984	9.189932623	0.200227783
1553531_at	5.367503788	5.886526133	5.034615708	5.429548543	6.091927827	0.662379284	5.726670706	6.410339061	6.138773715	0.027517543
1553532_a_at	5.358360903	4.406898665	5.037271577	4.934177048	4.43309376	-0.501083288	5.114746258	3.151354363	5.03318066	0.215514186
1553533_at	7.18675027	7.254358445	7.423921313	7.288343343	7.277541331	-0.010802012	7.003806745	7.434102059	7.394715188	0.468300959
1553534_at	6.601822222	6.117342579	7.209459478	6.64287476	6.655210168	0.012335409	6.654137279	6.723769334	6.587723892	0.482427857
1553535_a_at	8.392464729	8.802391747	8.489504812	8.561453763	8.570454276	0.009000513	8.664034784	8.766565067	8.280762976	0.478827118
1553536_at	7.133406806	5.985401647	6.845653102	6.654820518	6.612132523	-0.042687996	6.450433434	6.699003453	6.686960681	0.445548766
1553537_at	4.486376961	3.616797996	5.343032424	4.482069127	3.82237643	-0.659692697	3.59825666	3.932852377	3.936020252	0.091654307
1553538_s_at	15.89427295	15.71430394	15.71071031	15.77309573	15.73969923	-0.0333965	15.75416737	15.67909715	15.78583318	0.292326373
1553539_at	5.607198695	3.806143502	4.447499921	4.620280706	5.391566922	0.771286216	5.025078057	5.05874338	6.090879328	0.102405054
1553540_a_at	8.501340723	8.772927032	8.070256365	8.448174707	8.40402477	-0.044149937	8.45285674	8.560716117	8.198501452	0.414193324
1553541_at	7.078986645	2.8533041	6.213659864	5.381983536	5.807711581	0.425728045	6.835101934	3.488721233	7.099311576	0.390562209
1553542_at	8.408785562	8.252468133	8.334453884	8.331902526	8.194111113	-0.137791413	8.22180421	8.291899837	8.068629293	0.047140382
1553544_at	7.112379973	5.127007032	7.700756428	6.646714478	6.366375335	-0.280339143	6.083452048	7.541630567	5.47404339	0.374530907
1553545_at	3.828260397	3.148631994	3.75937551	3.578755967	3.747610158	0.168854191	3.767826234	3.845070117	3.629934123	0.205378144
1553546_at	4.44045669	1.155431959	1.369808397	2.321899015	1.952942903	-0.368956112	2.422443196	1.254212605	2.182172909	0.354913561
1553547_at	5.913544082	5.931639246	6.610123937	6.151769088	5.922898896	-0.228870192	6.33525642	5.361820896	6.071619373	0.246574301
1553549_at	6.649231092	3.539301137	3.973578589	4.720703606	4.04116354	-0.679540066	2.891547765	5.554088715	3.677854141	0.272673455
1553550_at	6.104622742	5.173349314	4.331447482	5.203139846	5.02356103	-0.179578816	5.653223754	4.813320195	4.604139142	0.368441015
1553551_s_at	15.15313926	15.12551259	15.18067842	15.15311009	15.03241102	-0.12069907	15.01839165	15.01135584	15.06748557	0.000877848
1553552_at	6.310751542	4.900382129	4.71530905	5.30881424	4.122613773	-1.186200468	5.123133091	4.058519511	3.186188716	0.059283353
1553553_at	6.412919182	7.089894602	6.348429723	6.617081169	6.311578679	-0.30550249	6.2669977	6.144373876	6.52336446	0.111176316
1553555_at	6.991027748	7.260410453	5.387786735	6.546408312	6.495733022	-0.05067529	7.120303705	5.096361455	7.270533906	0.474831747
1553556_at	5.527847201	5.362900432	5.530643287	5.473796973	5.332657083	-0.14113989	5.590908103	6.555417636	3.85164551	0.419975651
1553558_at	3.771937808	3.319700563	2.612574019	3.234737463	3.519195756	0.284458293	3.834334793	3.898787736	2.82446474	0.257111889
1553559_at	7.472118679	4.486013326	7.3718681	6.443333368	6.459485294	0.016151926	7.255907092	6.613248826	5.509299965	0.493362165
1553560_at	4.332271689	6.572321719	5.575885928	5.493493112	4.46399449	-1.029498622	4.826900383	4.842046037	3.723037049	0.080077739
1553561_at	5.518458529	6.365238517	5.642637361	5.842111469	6.419228422	0.577116953	6.363078871	6.221024082	6.673582313	0.033557261
1553562_at	6.92882889	6.912378388	6.875838819	6.905682032	6.401229158	-0.504452875	6.30786807	6.944852121	5.950967282	0.046548349
1553564_at	6.865436501	6.464516719	6.993355484	6.774436235	7.695536981	0.921100747	8.022180769	7.386002623	7.678427552	0.003125082
1553565_s_at	3.696328154	3.320259278	4.335702018	3.784096483	4.578179942	0.794083459	3.679926205	5.543716435	4.510897186	0.091763301
1553566_at	5.076704805	3.860740366	5.144433718	4.69395963	6.105680248	1.411720618	4.616140873	6.982295029	6.718604842	0.053035593
1553567_s_at	15.60042439	15.43104979	15.45958953	15.49702124	15.47486029	-0.022160943	15.4376996	15.47729705	15.50958423	0.328996528
1553568_a_at	7.289880657	7.460979067	6.734679128	7.161846284	6.697579764	-0.46426652	7.355980531	5.5283415	7.20841726	0.207927519
1553569_at	15.91146764	15.75969768	15.8177662	15.82964384	15.68610763	-0.143536213	15.66368948	15.63673614	15.75789726	0.01531589
1553570_x_at	15.95253868	15.78955505	15.82883089	15.85697487	15.76388396	-0.093090913	15.73936581	15.77669556	15.77559051	0.039637315
1553572_a_at	4.614334178	4.07005121	4.78466481	4.489683399	4.411566353	-0.078117046	4.57693865	4.436531061	4.221229348	0.356092383
1553573_s_at	4.314663465	4.206058278	4.003147365	4.174623036	4.887021542	0.712398506	6.243051147	4.967627649	3.450385831	0.171274112
1553574_at	6.408583255	6.337129063	6.182598182	6.309436833	5.776687715	-0.532749118	5.982071694	6.071854067	5.276137384	0.029102908
1553575_at	10.07284027	10.16042853	10.44539488	10.22622123	10.10859634	-0.117624889	10.11440436	10.3247045	9.886680153	0.222005449
1553579_a_at	5.757008258	6.372904859	2.626210542	4.918707886	4.17089263	-0.747815257	5.484524017	3.324136629	3.704017243	0.266784947
1553581_s_at	10.75781188	10.57516092	10.90257396	10.74518225	10.85901574	0.11383349	10.8100323	10.76378213	11.0032328	0.153777447
1553582_a_at	7.37822422	6.621442587	7.280075291	7.093247366	7.081642363	-0.011605003	6.89843741	7.112051931	7.234437748	0.47953069
1553583_a_at	6.623676959	7.477542588	5.316349035	6.472522861	7.002638862	0.530116001	7.340022729	7.041632509	6.626261348	0.191115655
1553584_at	7.866920027	7.082842103	6.223423087	7.057728406	7.155334932	0.097606527	7.177453853	7.493324853	6.795226091	0.414998876
1553585_a_at	6.481483361	5.35184544	4.813493957	5.548940919	4.819384931	-0.729555988	6.450398464	2.871764832	5.135991497	0.242131185
1553586_at	6.044615387	7.047567615	7.348386058	6.81352302	6.915454514	0.101931494	7.02198523	6.758346673	6.96603164	0.387081251
1553587_a_at	11.28496316	11.34726622	11.4726551	11.36829483	11.41352944	0.04523461	11.32857135	11.32775583	11.58426113	0.308798983
1553588_at	15.91526591	15.82208775	15.80473418	15.84736261	15.9281194	0.08075679	15.90958052	15.86852497	16.00625272	0.065053555
1553589_a_at	6.161209321	5.549602182	6.126186587	5.94566603	5.193350263	-0.752315767	4.912809185	3.757493567	6.909748036	0.191782016
1553590_at	4.161993645	4.223038813	4.82140258	4.402145013	4.519810498	0.117665486	4.355123526	5.096285785	4.108022184	0.357523794
1553591_at	2.925044605	5.182188757	3.679115972	3.928783111	4.506724239	0.577941128	4.514590131	3.624136135	5.381446452	0.222920267
1553592_x_at	5.339939917	6.185397646	5.2579816	5.594439721	6.896036378	1.301596657	6.64371086	7.723452266	6.320946009	0.014933019
1553593_a_at	6.062144673	3.315033313	5.978685817	5.118621268	5.76318931	0.644568042	7.480896517	4.472269975	5.336401437	0.285339456
1553594_a_at	9.318226717	8.900830911	9.51553791	9.244865179	9.368465099	0.12359992	9.536826624	9.119720444	9.448848229	0.266941118
1553599_a_at	7.063258191	4.158453246	6.742477795	5.988063077	6.453615598	0.465552521	7.401874174	6.913645883	5.045326738	0.326758132
1553600_at	5.52325031	5.412821047	6.764062334	5.900044564	7.250379058	1.350334494	7.341456003	6.660942017	7.748739153	0.014951221
1553601_a_at	4.680785869	5.731078127	4.532883055	4.98158235	4.274465476	-0.707116874	4.500644516	3.095616449	5.227135464	0.149782371
1553602_at	13.24604517	13.24909935	13.18795876	13.22770109	13.31796496	0.090263867	13.40243056	13.14399237	13.40747195	0.140372847
1553603_s_at	7.61800317	7.535332459	7.39843109	7.517255573	7.61054486	0.093289287	7.312554123	8.091747117	7.427333341	0.337822788
1553604_at	4.839018395	0.059870881	4.635644629	3.178177968	-0.344357701	-3.522535669	-0.101298626	0.302971559	-1.234746035	0.024472548
1553605_a_at	2.280465573	0.706781119	4.170312441	2.385853044	0.521706512	-1.864146532	0.096649188	0.560276896	0.908193452	0.041255891
1553607_at	1.426632891	0.090340948	2.529227501	1.34873378	2.229958701	0.881224921	3.265397569	2.450733043	0.973745491	0.164260503
1553608_a_at	6.713970533	5.248246279	6.616553607	6.192923473	3.658409971	-2.534513502	5.269683703	1.596043629	4.10950258	0.025298926
1553611_s_at	9.339691508	8.888446333	9.121819263	9.116652368	9.201166018	0.08451365	9.413013254	8.992762138	9.197722663	0.297489467
1553612_at	7.822174521	7.560857546	7.548680847	7.643904305	7.807358746	0.163454442	7.453187944	8.086779963	7.882108332	0.194198923
1553613_s_at	2.658057307	1.716711638	3.947541987	2.774103644	4.982092575	2.207988931	5.049555414	5.328888874	4.567833437	0.005941334
1553614_a_at	4.806125849	6.470280674	5.283479888	5.519962137	3.872337683	-1.647624454	5.313608834	2.775040419	3.528363796	0.040238273
1553618_at	2.843601557	6.36288183	6.303390379	5.169957922	3.451225159	-1.718732763	3.165890928	5.026632553	2.161151997	0.105781627
1553619_a_at	6.599613857	3.746914498	4.068699283	4.805075879	4.053196703	-0.751879176	4.981530669	3.770160019	3.407899421	0.209281195
1553620_at	3.059090295	1.233159675	3.49535998	2.595869983	2.152317459	-0.443552525	0.985199555	2.978631649	2.493121172	0.294053517
1553622_a_at	6.06659837	3.325163048	6.882291489	5.424684302	5.252687617	-0.171996685	5.723250234	4.486076089	5.548736529	0.432175464
1553623_at	5.951849575	3.144150693	3.552291865	4.216097378	4.38141274	0.165315362	4.75041126	4.497135828	3.896691131	0.418492319
1553625_at	4.367698	5.177118166	0.870173813	3.471663326	2.571674531	-0.899988795	4.229705513	1.264885957	2.220432124	0.263648871
1553626_a_at	5.563590026	4.549657032	6.802467882	5.638571647	6.491439352	0.852867705	5.104709738	7.167433597	7.20217472	0.166473173
1553627_s_at	6.625807419	2.916215408	2.660070912	4.06736458	2.762415308	-1.304949271	3.467756032	4.159607766	0.659882127	0.196521159
1553629_a_at	3.485711088	3.223877504	3.686497076	3.465361889	3.699538113	0.234176224	3.583740972	3.536392492	3.978480875	0.104187849
1553630_at	3.511007399	2.469983834	5.088953956	3.68998173	3.809651386	0.119669656	2.449248441	4.055175352	4.924530364	0.448544057
1553633_s_at	6.457835245	7.125699416	5.042828701	6.208787787	6.299008683	0.090220896	5.268972714	6.263360672	7.364692663	0.452669879
1553634_a_at	7.22434791	7.526534686	7.789345742	7.513409446	7.628811015	0.115401569	7.540555143	7.40783399	7.938043913	0.285866505
1553635_s_at	6.519020142	3.081352138	5.052943546	4.884438609	2.935606971	-1.948831637	1.917963437	3.384023756	3.504833721	0.045930777
1553636_at	4.062803763	5.77481262	2.726222299	4.187946227	3.573858266	-0.614087961	3.588014973	3.749229644	3.384330182	0.223201155
1553637_s_at	7.561100442	7.22498665	7.044171908	7.276753	7.372293205	0.095540205	7.457556194	7.344380845	7.314942575	0.250552796
1553639_a_at	6.011832204	7.8274182	7.167805579	7.002351994	7.992419904	0.99006791	8.212987414	7.518541689	8.245730609	0.048673689
1553640_at	7.072562668	7.134544412	3.258910035	5.822005705	5.097353249	-0.724652456	3.95982757	5.017781088	6.31445109	0.28832024
1553641_a_at	6.048743262	4.458466943	6.807933843	5.771714683	6.805739569	1.034024887	6.715009461	7.199028702	6.503180545	0.073858615
1553642_at	6.019026803	7.654650496	8.472357059	7.382011453	8.129106165	0.747094712	8.097469916	7.878275518	8.41157306	0.140080591
1553644_at	7.753169505	6.965973525	7.125197843	7.281446958	7.684429069	0.402982111	7.824385324	7.517509236	7.711392647	0.059585196
1553645_at	2.105235406	1.597403098	2.506407672	2.069682059	3.557136198	1.48745414	4.612672791	1.37240314	4.686332664	0.087244936
1553646_at	4.342811891	6.145360637	3.738422271	4.742198266	4.351741596	-0.39045667	5.036260583	5.180344178	2.838620027	0.337251818
1553647_at	9.323955727	8.90756829	8.920466146	9.050663388	9.01306979	-0.037593597	8.889863936	9.333379522	8.815965913	0.420124401
1553651_at	5.998113292	6.34613029	5.650969391	5.998404324	2.774991694	-3.22341263	1.933196086	1.479312323	4.912466673	0.008481589
1553652_a_at	5.915996518	1.465334248	2.14812747	3.176486079	2.230677922	-0.945808157	1.542905483	2.560941189	2.588187093	0.231927366
1553654_at	4.393206973	4.770047937	5.69220239	4.9518191	4.521920664	-0.429898436	3.383163575	4.959936114	5.222662302	0.24556988
1553655_at	6.315406157	6.210652222	2.719067248	5.081708542	5.937808809	0.856100267	6.151992664	6.133713343	5.527720421	0.216270502
1553656_at	6.228506414	6.710035502	7.843517481	6.927353132	6.787967533	-0.1393856	4.670602253	8.062763742	7.630536603	0.446099814
1553657_at	6.25936181	5.651903259	7.468965712	6.460076927	6.644797908	0.184720981	7.042032625	7.286389856	5.605971243	0.389910864
1553658_at	5.833968357	6.403408766	7.867992236	6.701789786	7.696540182	0.994750395	7.585060625	7.786346141	7.718213779	0.054109499
1553660_at	4.032514854	3.878285803	6.025362258	4.645387638	5.666044142	1.020656503	6.656956216	6.564593976	3.776582233	0.172626574
1553661_a_at	6.083785715	6.843356778	6.883561333	6.603567942	5.894391217	-0.709176725	6.18346427	5.655706221	5.844003161	0.018956236
1553663_a_at	4.662804384	5.079738244	4.586484868	4.776342499	4.806213164	0.029870665	5.123003831	4.462756189	4.832879472	0.444905936
1553666_at	3.388826515	6.264712089	4.835402404	4.829647003	5.979104637	1.149457635	5.951751014	6.573803042	5.411759856	0.092787707
1553668_at	7.628062433	7.96828319	7.886960116	7.82776858	7.860587118	0.032818538	7.911428995	7.926080742	7.744251616	0.376523963
1553670_at	7.631905988	7.147374504	6.639188198	7.139489563	6.337367465	-0.802122098	7.194665397	5.969288105	5.848148893	0.061375667
1553672_at	6.706870595	6.078467804	5.156071169	5.980469856	6.208147812	0.227677956	6.068955206	5.542816698	7.012671532	0.34015526
1553673_at	5.79876405	3.480377993	6.661068819	5.313403621	5.768769813	0.455366193	6.725620493	5.827276099	4.753412848	0.321990115
1553674_at	5.873789806	5.981089862	5.744962231	5.866613966	5.928970107	0.06235614	5.993359374	5.191457774	6.602093172	0.432125548
1553675_at	5.441473635	6.514893875	3.721485193	5.225950901	2.777207638	-2.448743263	2.654440216	3.130207011	2.546975686	0.008520034
1553677_a_at	8.042715811	8.800808768	8.671190611	8.504905063	8.369776789	-0.135128274	8.76210964	7.693086426	8.654134302	0.35580398
1553678_a_at	9.656676882	9.982086353	9.633484022	9.757415752	9.760443	0.003027247	9.760791483	9.885296705	9.635240811	0.489728135
1553679_s_at	6.7180237	7.506953141	6.719841703	6.981606181	7.486058113	0.504451931	7.530597895	7.591218398	7.336358045	0.03939864
1553681_a_at	7.953448244	8.538823904	8.014249674	8.168840607	8.316309425	0.147468818	8.425425608	8.342781739	8.180720928	0.208420621
1553682_at	6.642533706	7.080597859	5.649959325	6.457696963	5.934317192	-0.523379771	6.311510713	6.230092305	5.261348558	0.149972326
1553683_s_at	7.925886499	6.855829803	7.261172027	7.347629443	7.644949656	0.297320213	7.403630648	8.009840837	7.521377482	0.186244185
1553684_at	6.132300258	6.154557514	6.037544114	6.108133962	7.195014617	1.086880655	7.258786857	7.2792547	7.047002293	9.36764E-06
1553685_s_at	6.494559463	6.835902992	7.07151474	6.800659065	6.748332971	-0.052326094	7.223354987	6.8021475	6.219496426	0.429782978
1553686_at	7.657695549	7.638311248	7.818052609	7.704686469	7.340573175	-0.364113293	7.285188261	7.273830174	7.462701091	0.00172255
1553688_at	4.754354801	5.149302086	6.471600088	5.458418992	5.529717081	0.071298089	6.170232789	5.866641891	4.552276563	0.455099558
1553689_s_at	9.095313993	9.159115953	9.048723514	9.101051153	9.45777212	0.356720966	9.359357832	9.390656846	9.623301681	0.002484827
1553690_at	7.764162468	6.780563291	5.232267046	6.592330935	7.367287949	0.774957014	7.364209367	7.21021997	7.527434509	0.13376057
1553691_at	2.410930811	3.08100427	5.633194588	3.708376556	4.578045512	0.869668956	3.263695559	4.444520028	6.025920949	0.224566664
1553693_s_at	7.663444083	7.159858029	4.296246119	6.373182744	6.821390934	0.44820819	7.216572673	6.119364598	7.12823553	0.32430954
1553694_a_at	6.022812898	6.003858497	6.928821734	6.31849771	6.899915542	0.581417832	6.224659573	7.478813532	6.996273521	0.102055951
1553695_a_at	7.451671014	6.286241991	7.460990417	7.066301141	7.553990431	0.48768929	7.637100861	7.938116486	7.086753946	0.131756994
1553696_s_at	7.76325401	7.351845518	7.714451299	7.609850276	7.718213744	0.108363469	7.987834803	7.26185637	7.90495006	0.321985842
1553697_at	5.585244665	6.790928519	6.394809314	6.256994166	6.376715817	0.119721651	6.637072211	6.327349218	6.165726021	0.36125113
1553698_a_at	6.397304838	5.350276194	6.965623256	6.237734763	6.564950736	0.327215973	6.362565561	6.39231397	6.939972677	0.238472149
1553701_a_at	4.875133537	4.929359631	5.049362211	4.951285126	4.554842632	-0.396442494	5.185437751	4.688795827	3.790294319	0.150802835
1553702_at	7.168813131	6.529345466	6.844562407	6.847573668	7.0231577	0.175584032	7.114649088	7.127597118	6.827226894	0.180726156
1553703_at	11.24154171	11.01018658	11.08744787	11.11305872	10.92966841	-0.18339031	10.92839969	10.92680438	10.93380116	0.011710269
1553704_x_at	10.98711359	10.83114438	10.71898175	10.84574657	10.59485263	-0.250893947	10.71579738	10.57717618	10.49158432	0.015886519
1553705_a_at	8.282789129	6.421863644	7.604060733	7.436237835	7.344324056	-0.091913779	7.728244009	7.484731261	6.819996898	0.431821016
1553706_at	7.055269801	5.038071907	3.372138416	5.155160041	4.386410486	-0.768749555	6.776092641	3.273094118	3.1100447	0.295458201
1553708_at	6.160362232	6.299529024	6.198406451	6.219432569	5.052710564	-1.166722005	3.970046374	5.796776231	5.391309086	0.026887106
1553709_a_at	11.30442302	11.44578402	11.58457827	11.44492844	11.44039895	-0.004529487	11.50559668	11.20141721	11.61418296	0.486085268
1553710_at	6.001866754	6.377330761	6.392624898	6.257274138	4.879266483	-1.378007654	6.039694358	3.822740412	4.77536468	0.026723957
1553711_a_at	7.714173906	7.696846591	7.216002405	7.542340967	7.613594437	0.07125347	7.356668822	7.673378734	7.810735755	0.351903277
1553713_a_at	8.192899726	8.062222154	7.982843102	8.079321661	7.81198275	-0.267338911	7.880013405	8.140692289	7.415242555	0.103773528
1553715_s_at	11.09392401	11.06025195	11.01089474	11.05502357	11.2763049	0.221281333	11.28994597	11.26158735	11.27738138	7.12984E-05
1553717_at	4.756893476	4.414470667	4.102959327	4.42477449	4.476830154	0.052055664	4.482967476	3.99949276	4.948030225	0.429489208
1553718_at	11.09455272	10.81853902	10.83708973	10.91672716	10.87841107	-0.038316083	10.92495413	10.80700982	10.90326927	0.326998569
1553719_s_at	9.034837815	8.924735768	8.725797969	8.895123851	8.647092166	-0.248031685	8.565304649	8.832726846	8.543245002	0.035550076
1553720_a_at	3.968922407	3.599454738	5.768757365	4.445711503	4.84280926	0.397097756	4.653849668	5.197033119	4.677544992	0.261967033
1553721_at	2.779213793	5.674238325	5.516722075	4.656724731	4.313538285	-0.343186446	2.510152595	6.030808146	4.399654113	0.389502531
1553722_s_at	5.566955382	6.112435737	5.680930284	5.786773801	4.748017085	-1.038756716	5.784777586	2.594936843	5.864336826	0.153055267
1553723_at	4.323057833	4.990735605	5.326869161	4.880220866	4.469950739	-0.410270127	3.874402422	5.482270842	4.053178953	0.221199298
1553725_s_at	7.646192638	6.585318587	7.219807994	7.15043974	6.532420086	-0.618019653	6.34094391	6.651944175	6.604372174	0.035468817
1553726_s_at	6.264500074	5.600652293	6.19343916	6.019530509	6.396690755	0.377160246	6.514749275	6.343153736	6.332169255	0.047078143
1553727_at	5.274013444	6.59832514	6.715819449	6.196052678	5.679890963	-0.516161715	4.361607142	6.329249636	6.34881611	0.239054172
1553728_at	7.072188863	7.045141461	7.119012628	7.078780984	6.868584055	-0.210196929	6.776521806	6.934028749	6.89520161	0.002386672
1553729_s_at	5.053935087	6.225579588	4.48575364	5.255089438	5.398624346	0.143534908	4.317022493	6.071713494	5.807137052	0.413927479
1553730_x_at	8.479132023	5.949786491	8.702145712	7.710354742	7.901621699	0.191266957	8.623611536	8.802176235	6.279077327	0.428199532
1553732_s_at	7.386351911	7.541094672	5.201892257	6.709779613	6.960401962	0.250622349	7.554246739	5.481653573	7.845305574	0.394431609
1553734_at	9.522735106	9.753073379	9.95004481	9.741951098	9.62327913	-0.118671968	9.664794412	9.736865612	9.468177366	0.189886583
1553736_at	5.985514752	3.74922233	6.318556617	5.3510979	5.845666085	0.494568185	6.055349642	6.308714315	5.172934298	0.265109931
1553739_at	2.761124912	3.084417391	3.680548451	3.175363585	3.136174869	-0.039188715	3.354952679	1.327289698	4.726282231	0.482632369
1553740_a_at	4.269755737	4.738367968	6.74869672	5.252273475	5.837771003	0.585497528	6.704769211	6.591036964	4.217506833	0.278305849
1553741_at	4.286794668	4.418299525	3.835620857	4.18023835	3.757768582	-0.422469768	3.993734529	3.956735148	3.322836069	0.065725378
1553743_at	9.282116337	8.980291685	9.533952375	9.265453466	9.469661561	0.204208095	9.285409943	9.524435728	9.599139011	0.123138417
1553746_a_at	6.423670116	5.301878288	5.361685489	5.695744631	1.718636487	-3.977108144	1.531365856	1.962688881	1.661854724	3.12957E-05
1553747_at	5.23395071	3.037111732	4.834570789	4.36854441	4.426708623	0.058164213	2.515554303	4.634390524	6.130181043	0.478857338
1553749_at	9.130652544	9.281945659	9.40079256	9.271130254	8.836390077	-0.434740177	7.698640512	9.893163387	8.917366332	0.226740723
1553750_a_at	4.61005059	6.112146545	5.408619678	5.376938938	5.742259188	0.36532025	6.272203434	5.079169626	5.875404504	0.234651515
1553752_at	3.636647103	3.387193194	2.916957409	3.313599235	3.570067413	0.256468178	3.651878146	4.058193146	3.000130947	0.224559773
1553755_at	4.147776523	3.87820741	4.337597002	4.121193645	4.405007155	0.28381351	4.542265764	4.315199947	4.357555753	0.03689073
1553756_at	6.533897361	3.879100531	7.416231998	5.94307663	6.582927404	0.639850774	6.584464524	5.586696259	7.577621428	0.277309749
1553757_at	5.60277451	3.20476772	5.259822287	4.689121506	6.861909731	2.172788226	7.420761083	6.854804424	6.310163687	0.012154305
1553759_at	6.518384896	5.106010536	5.686804915	5.770400116	6.817261803	1.046861687	6.631061564	6.786264942	7.034458902	0.016227465
1553761_at	4.307310826	5.389876922	4.360671432	4.68595306	4.981276483	0.295323423	6.396102728	4.342171963	4.205554759	0.337092314
1553764_a_at	9.212977489	9.075074799	9.214530951	9.167527746	8.869362047	-0.298165699	8.926548316	8.997858001	8.683679825	0.009940503
1553765_a_at	0.897804974	4.089249163	5.801870993	3.596308377	1.978006174	-1.618302202	3.895004047	0.253814666	1.78519981	0.163755397
1553768_a_at	6.397808358	5.935200546	7.227384497	6.520131134	5.11908639	-1.401044744	4.660570585	6.40933293	4.287355655	0.038724275
1553769_at	3.210124873	4.459113824	6.50740148	4.725546726	4.087360963	-0.638185762	4.493477652	3.262745248	4.50585999	0.249252238
1553770_a_at	7.065075996	6.939862092	4.397574189	6.134170759	5.900544933	-0.233625826	5.381166036	7.514984047	4.805484715	0.412446336
1553772_at	3.953315916	1.901825899	5.247201804	3.700781206	4.524818837	0.82403763	4.563074799	4.925742511	4.0856392	0.185796009
1553775_at	7.013124632	6.048978114	5.749239905	6.27044755	6.483329513	0.212881963	6.520412445	6.849416916	6.080159178	0.294739153
1553776_at	0.959034206	1.286506464	1.32184291	1.18912786	1.703406232	0.514278372	1.021086807	1.958258284	2.130873606	0.075862836
1553778_at	7.549021044	7.392438831	6.507320705	7.149593527	5.700977989	-1.448615538	5.786695474	6.053342625	5.262895867	0.00371052
1553780_at	8.340369955	8.267670908	8.637157548	8.415066137	8.129877786	-0.285188351	7.911836261	8.092830046	8.384967052	0.05701685
1553781_at	1.688725094	5.139561281	-0.735179642	2.031035578	4.597821968	2.56678639	4.507438407	4.682025716	4.60400178	0.065956484
1553785_at	6.302466719	4.193053815	2.892219961	4.462580165	3.926656308	-0.535923857	4.25574682	3.504278824	4.019943279	0.278433774
1553787_at	5.478953309	5.874856265	5.872493308	5.742100961	6.104307796	0.362206836	6.708921466	5.702865842	5.901136081	0.12614826
1553789_a_at	7.38620507	7.418391447	6.599670979	7.134755832	5.55965501	-1.575100822	6.511804987	4.185007732	5.982152311	0.02727327
1553792_at	3.500269679	4.989220042	4.812815148	4.434101623	4.327520729	-0.106580894	2.410623725	4.872950318	5.698988144	0.455903282
1553793_a_at	5.856078417	5.722307918	7.251697174	6.276694503	5.755619092	-0.521075411	5.079215135	5.913178932	6.27446321	0.174752304
1553794_at	6.551521565	5.233232237	3.446846247	5.077200016	5.854661578	0.777461561	5.435880672	5.85090864	6.277195421	0.182221416
1553796_at	6.259533367	6.075727701	6.184511479	6.173257516	6.684960915	0.511703399	7.04634473	6.335705889	6.672832125	0.017210367
1553797_a_at	4.748414263	4.018947922	5.771746634	4.846369606	5.186791794	0.340422187	5.37501935	6.589854892	3.595501139	0.351466021
1553798_a_at	4.634880622	2.226408478	6.08304266	4.314777253	6.387420213	2.07264296	6.511427884	6.587148576	6.06368418	0.040575168
1553799_at	5.517526501	6.075256755	5.505347674	5.699376977	5.219214453	-0.480162523	5.687248325	5.35556166	4.614833375	0.090072755
1553801_a_at	10.25129679	10.22877693	10.42263369	10.30090247	10.63390019	0.33299772	10.63328186	10.67151566	10.59690305	0.000836343
1553802_a_at	5.950762859	4.93612904	3.071275804	4.652722568	4.394933928	-0.25778864	5.112071684	4.129423349	3.94330675	0.375367939
1553803_at	9.253189125	9.595686013	10.42664907	9.758508069	9.933751377	0.175243308	10.01820339	9.518504302	10.26454644	0.31630722
1553804_a_at	6.613767952	6.616279872	5.477810137	6.235952654	6.652961607	0.417008953	7.056697083	6.557035642	6.345152096	0.151276648
1553805_at	7.536284398	7.446391782	7.627593026	7.536756402	7.663323309	0.126566907	7.631542572	7.56370098	7.794726374	0.06987855
1553808_a_at	5.562011191	4.930304073	5.457974522	5.316763262	4.13448171	-1.182281552	2.734290515	5.436594608	4.232560006	0.069914827
1553809_a_at	5.669250824	6.232894262	7.658028134	6.52005774	6.477468878	-0.042588862	6.343471578	6.658039834	6.430895223	0.467796497
1553810_a_at	7.907393108	8.051996025	7.354368488	7.77125254	7.80460017	0.033347629	7.883563403	7.575879566	7.95435754	0.437879028
1553811_at	6.201784576	6.132083473	5.895501352	6.076456467	6.401577204	0.325120737	6.567137257	6.454721421	6.182872935	0.02287992
1553812_at	4.86557644	4.634417322	5.400487958	4.96682724	4.389638415	-0.577188825	4.067775057	4.452726782	4.648413407	0.029668387
1553813_s_at	7.270232993	6.323432777	6.894479415	6.829381728	6.911585923	0.082204194	7.623752156	6.349233467	6.761772145	0.420591862
1553815_a_at	6.280629194	6.353618574	6.620501841	6.41824987	6.801007014	0.382757144	6.545390883	7.305752179	6.55187798	0.077134354
1553817_at	4.035358789	6.384423213	4.613193617	5.010991873	4.851644449	-0.159347424	5.958345613	5.078800117	3.517787617	0.428525877
1553818_x_at	3.942043715	3.618100816	3.055533433	3.538559321	4.026340394	0.487781073	3.181728087	3.613235335	5.284057761	0.218787876
1553821_at	3.894821105	6.64788401	6.775683572	5.772796229	5.980659851	0.207863622	4.602847858	6.528935974	6.810195721	0.419977454
1553822_at	3.634718845	2.572688859	1.085109007	2.430838904	2.2779795	-0.152859404	4.207494946	1.588085933	1.03835762	0.443672535
1553823_a_at	6.828369696	4.586658278	6.393136262	5.936054745	6.49033753	0.554282784	5.736598283	6.839239909	6.895174397	0.21809024
1553826_a_at	5.171658738	4.443483933	5.421371407	5.012171359	5.053000803	0.040829444	5.654230671	4.396309755	5.108461983	0.460471636
1553828_at	7.694991666	7.043951647	6.846260201	7.195067838	7.29263448	0.097566642	6.50766306	8.223945189	7.146295191	0.421990238
1553829_at	6.76593433	6.469739424	4.38751083	5.874394861	5.834412078	-0.039982784	5.033147	6.150332861	6.319756372	0.478677416
1553830_s_at	5.320350415	5.095837571	5.296829953	5.237672646	3.773044064	-1.464628582	2.714453145	3.609760477	4.994918571	0.023439419
1553831_at	7.795433178	7.130595079	8.190416761	7.705481673	7.93826764	0.232785967	7.998344127	7.699977412	8.11648138	0.220842279
1553832_at	5.150205335	4.626129666	7.208380335	5.661571779	7.172829284	1.511257505	6.870835182	7.729212221	6.918440448	0.041537397
1553834_at	0.151572331	0.73183295	5.539481324	2.140962202	5.011073744	2.870111543	5.795249131	6.13886975	3.099102352	0.070193245
1553835_a_at	4.810848052	3.216641401	6.570770314	4.866086589	3.915412368	-0.950674221	4.008299129	5.187918632	2.550019344	0.199525077
1553837_at	3.745149398	4.330833033	2.684802275	3.586928235	3.361425231	-0.225503004	3.565267735	3.074437668	3.44457029	0.30780335
1553838_at	6.373887473	4.652870922	5.084326981	5.370361792	5.697444683	0.327082891	6.580869654	6.922574522	3.588889874	0.376759798
1553839_at	7.917075872	6.184713848	5.899718341	6.667169354	6.135647681	-0.531521673	5.701294503	7.059141914	5.646506626	0.226620303
1553840_a_at	6.89457562	6.375795698	4.831116084	6.033829134	6.590055007	0.556225873	4.838514133	7.55242696	7.379223929	0.281514366
1553842_at	4.728660964	5.992200254	3.338582042	4.686481087	5.228185957	0.541704871	7.192276827	5.801721089	2.690559956	0.345409116
1553843_at	7.29414495	6.655434846	7.9586313	7.302737032	6.367320579	-0.935416453	6.777070345	6.698308576	5.626582816	0.043987328
1553844_a_at	6.535112667	4.087962478	6.363926555	5.6623339	5.70471415	0.04238025	4.221447772	6.212838283	6.679856394	0.48238295
1553845_x_at	7.84418136	8.029587634	8.546813404	8.140194133	7.385739205	-0.754454927	7.739312968	6.514287334	7.903617314	0.061377625
1553846_at	5.107158107	3.63388782	6.633067137	5.124704355	5.080953734	-0.043750621	6.145858802	5.43108055	3.66592185	0.482549167
1553847_a_at	7.714467918	7.676905653	7.650163209	7.68051226	7.274247164	-0.406265096	7.691008092	6.958498448	7.173234951	0.038305707
1553849_at	6.495383194	5.296702356	6.296985981	6.02969051	4.199290923	-1.830399587	4.177390429	6.084971296	2.335511045	0.057047637
1553850_at	4.550153976	4.524223203	6.184893432	5.086423537	5.952243584	0.865820047	5.398079414	6.5437597	5.914891637	0.08379642
1553851_at	3.083230388	2.679892575	4.357242245	3.373455069	2.547618697	-0.825836372	2.929952454	0.985449031	3.727454607	0.175146129
1553852_at	3.425928302	4.179560737	6.093236807	4.566241949	4.009466274	-0.556775675	3.103945102	4.053563586	4.870890133	0.256132743
1553856_s_at	5.198640212	7.359077431	6.177781926	6.245166523	6.470730834	0.225564311	6.094646994	6.655817859	6.661727649	0.348247878
1553857_at	7.261516654	5.836328094	6.219180838	6.439008529	7.027251027	0.588242499	6.760918522	7.09092265	7.22991191	0.088668568
1553858_at	9.054527011	8.78832007	9.24131903	9.02805537	8.717001724	-0.311053646	9.134930547	8.848628393	8.167446232	0.145906859
1553859_at	5.493258817	6.388104098	5.813302194	5.898221703	6.286498221	0.388276518	6.62622921	6.669844193	5.563421259	0.173150182
1553860_at	4.874535567	4.371725493	5.894288996	5.046850019	3.34766244	-1.699187579	3.638513681	2.966894695	3.437578944	0.004482284
1553861_at	6.408005735	2.919631966	6.119481842	5.149039848	5.857699064	0.708659217	5.893258452	5.107186495	6.572652246	0.255114561
1553863_at	7.266470016	7.369682635	7.008647031	7.214933227	6.36399217	-0.850941057	6.674593433	7.185226511	5.232156567	0.073922763
1553864_at	1.835684988	3.030844123	3.621455034	2.829328048	1.930233958	-0.89909409	2.133172469	1.626368479	2.031160927	0.053474538
1553865_a_at	8.302986419	7.642264921	6.689743866	7.544998402	7.044184658	-0.500813744	7.392319829	6.810075876	6.930158268	0.142766211
1553868_a_at	3.8435168	2.351398365	5.770949203	3.988621456	5.405764128	1.417142672	4.775686801	6.113514558	5.328091025	0.086003729
1553869_at	2.629455184	4.277391473	3.480995466	3.462614041	4.58978037	1.127166329	2.669403791	4.980225392	6.119711926	0.141618309
1553871_at	7.495651076	8.175730593	5.366562092	7.01264792	7.113867413	0.101219492	7.821450818	5.296545049	8.223606371	0.463241688
1553872_at	6.593972039	7.04291222	7.932542464	7.189808908	7.625228191	0.435419283	7.930518533	7.329118351	7.616047688	0.14011039
1553873_at	4.824812358	2.770082525	2.651270688	3.415388524	4.204511026	0.789122502	3.465024527	3.876818665	5.271689885	0.169497812
1553874_a_at	3.211821909	2.676190615	4.306465409	3.398159311	3.757125893	0.358966582	3.787199175	3.16672403	4.317454475	0.247669134
1553875_s_at	4.958933116	6.503775603	4.463384971	5.308697897	5.682261108	0.373563211	6.039721065	5.643105461	5.363956797	0.25979012
1553876_at	5.785428179	5.359184257	4.185856957	5.110156464	5.093663302	-0.016493163	4.861168277	6.129530723	4.290290905	0.489665197
1553878_at	4.217129905	3.800840926	1.928423442	3.315464758	6.101314619	2.785849861	6.013268289	6.473170498	5.817505069	0.003028196
1553879_a_at	4.167134621	6.675670433	2.79071269	4.544505915	5.459469964	0.914964049	6.596935217	4.976782306	4.804692368	0.214694018
1553880_at	5.747972161	3.745957951	4.726115402	4.740015171	5.307041094	0.567025923	3.752551918	7.27168795	4.896883415	0.296313237
1553881_at	6.61188443	6.32073714	7.372161879	6.76826115	6.550668892	-0.217592258	6.293974369	7.329577808	6.028454498	0.314503342
1553882_at	5.747295066	3.557156632	2.458733586	3.921061761	4.194839669	0.273777908	3.903982606	2.773045975	5.907490426	0.407852591
1553883_at	4.861545191	5.659268643	3.724766766	4.748526867	4.735811101	-0.012715766	5.728466803	4.26609734	4.21286916	0.492302195
1553885_x_at	4.64371892	3.647091308	1.482551828	3.257787352	5.51437156	2.256584208	6.033781802	5.92292984	4.586403038	0.024506819
1553886_at	3.300629001	2.342084889	0.849999523	2.164237804	1.460030615	-0.704207189	1.100038698	1.97739491	1.302658238	0.159457323
1553887_at	3.663021197	6.022548896	5.518793408	5.068121167	5.818902965	0.750781798	6.45109934	5.579330864	5.426278692	0.152439106
1553888_at	4.993354049	4.003549685	4.450747622	4.482550452	5.27172147	0.789171018	7.912956996	3.655079936	4.247127479	0.259724779
1553889_at	6.386184849	6.328143003	4.654579832	5.789635895	3.878862185	-1.91077371	4.25815889	4.101675024	3.27675264	0.008237586
1553890_s_at	5.389057525	5.636512137	5.690674721	5.572081461	7.131947299	1.559865838	6.987881017	7.225280259	7.18268062	9.29403E-06
1553891_at	5.064370753	5.179580168	6.902759934	5.715570285	6.089777914	0.374207629	7.593327396	5.397516213	5.278490134	0.330287275
1553893_at	7.832734723	7.14641298	8.024554215	7.667900639	7.801129465	0.133228825	7.739239964	7.873412155	7.790736275	0.290090281
1553894_at	5.595624201	6.195992792	2.870323952	4.887313648	5.596387917	0.709074269	6.04323194	5.310193386	5.435738425	0.227719922
1553895_at	6.364638472	5.10264137	4.723787681	5.397022508	6.934833362	1.537810855	6.263971664	7.131228323	7.4093001	0.01433625
1553898_a_at	2.607281131	2.465190767	3.314908013	2.795793304	3.164445441	0.368652138	3.153600469	3.199094179	3.140641676	0.077594137
1553900_s_at	4.454607202	5.393483289	4.972474938	4.940188476	5.780863336	0.84067486	5.608108106	4.468461784	7.266020118	0.146756573
1553901_x_at	7.252334338	6.17682231	7.0808423	6.836666316	7.119503109	0.282836793	7.36079881	7.170681948	6.827028568	0.200437619
1553905_at	6.644673412	3.191736761	6.065173352	5.300527842	6.534744922	1.234217081	6.17564223	6.634471414	6.794121123	0.115760321
1553906_s_at	7.365957808	6.296608561	7.653095583	7.105220651	7.992068295	0.886847645	9.024796886	8.913157596	6.038250404	0.181819118
1553907_a_at	2.202339071	5.021235268	2.403545309	3.209039883	3.316868194	0.107828312	1.997481228	3.676652525	4.27647083	0.457028607
1553909_x_at	7.541959901	6.939515937	7.233726158	7.238400665	6.959896894	-0.278503771	7.691137491	6.873820463	6.314732728	0.239751716
1553910_at	9.586649648	9.470907876	9.269151465	9.44223633	9.81226763	0.3700313	9.882488011	9.57386327	9.980451609	0.017333659
1553911_at	3.670446954	3.434022878	3.92065806	3.675042631	3.340361545	-0.334681085	2.275702173	4.776851946	2.968530517	0.31028446
1553912_at	4.326343906	4.993561657	5.225403064	4.848436209	3.669583809	-1.1788524	3.498329549	2.021279924	5.489141953	0.116787513
1553914_at	4.085947036	6.514215259	6.54036023	5.713507508	5.455028578	-0.25847893	4.73959388	7.057777488	4.567714367	0.398888606
1553915_at	-0.245852167	-0.609916772	1.726553421	0.290261494	3.52074613	3.230484636	2.717883424	4.270608007	3.573746958	0.00312954
1553917_at	5.849260408	6.39582936	5.704385157	5.983158308	4.472607877	-1.510550432	5.820679929	3.119746207	4.477397494	0.037819224
1553918_at	6.947751345	7.323054717	4.813618285	6.361474782	5.822795895	-0.538678888	5.616334846	5.75370914	6.098343698	0.227279089
1553919_at	4.714254068	4.255620228	4.966423178	4.645432491	5.270635928	0.625203437	4.076544281	7.042259727	4.693103777	0.228433064
1553920_at	5.953593631	5.203567721	5.438924292	5.532028548	4.72333556	-0.808692988	5.387218943	3.058107514	5.724680224	0.157820023
1553923_at	7.270096536	6.657785354	6.487142181	6.805008024	7.174772781	0.369764758	7.168332828	7.389734607	6.966250909	0.079589614
1553924_at	2.420327756	2.005608216	2.741564369	2.38916678	3.892996733	1.503829952	3.747907965	5.067122318	2.863959915	0.022327
1553927_at	4.353380131	4.243384182	4.43651345	4.344425921	4.636319777	0.291893856	5.343787937	4.737935465	3.82723593	0.233919728
1553928_at	10.53855092	10.57947762	10.73220823	10.61674559	10.14475546	-0.471990127	10.05705821	10.34184766	10.03536052	0.002225814
1553929_at	3.046501265	3.709584463	3.130503278	3.295529669	3.478447278	0.182917609	3.565642838	3.976019386	2.89367961	0.294094513
1553930_at	6.160139118	5.272192213	2.37332763	4.60188632	2.252194558	-2.349691763	3.786776336	1.071565484	1.898241853	0.050348763
1553931_at	5.695120261	7.648407388	6.947366998	6.763631549	6.357936678	-0.405694871	7.014338081	7.855291599	4.204180354	0.356259713
1553934_at	5.873151865	3.00362563	3.79930536	4.225360952	5.033010313	0.807649361	3.790135536	5.517591916	5.791303486	0.202151233
1553935_at	4.349488859	6.580460809	6.287739515	5.739229728	5.256310054	-0.482919674	6.245612197	6.188924132	3.334393833	0.323938992
1553936_a_at	6.920727616	6.787880269	3.93521851	5.881275465	5.608853744	-0.272421721	6.515068889	7.048977084	3.262515258	0.420062664
1553938_a_at	2.88009052	3.4586814	5.915375135	4.084715685	4.215713937	0.130998252	5.068834599	3.995512322	3.582794891	0.442586371
1553940_a_at	7.205046519	6.51816491	6.617128018	6.780113149	7.090350557	0.310237408	6.740128692	7.918180571	6.612742408	0.23185863
1553943_at	7.104447065	7.066783386	7.606443554	7.259224668	6.903452161	-0.355772508	6.703639584	6.866593142	7.140123756	0.052793428
1553944_at	2.992594707	3.196077285	3.940597551	3.376423181	4.018901014	0.642477833	5.573529029	3.262131969	3.221042044	0.198420988
1553945_at	4.124474512	6.616241342	5.459562079	5.400092644	6.683713463	1.283620818	7.567592074	6.523818767	5.959729547	0.067306346
1553946_at	5.009744723	2.66492852	4.63520708	4.103293441	3.501067154	-0.602226287	4.11287477	3.264343652	3.125983039	0.202002553
1553947_at	4.99994043	3.693377252	4.692177528	4.461831737	5.902708961	1.440877225	6.091418182	6.251481322	5.36522738	0.007838108
1553949_at	3.912159732	4.626109075	4.686239258	4.408169355	5.427649672	1.019480317	4.112931487	7.296972761	4.873044768	0.136934686
1553952_at	5.192751382	7.620955485	7.472779217	6.762162028	6.807129284	0.044967256	5.914960008	5.869577726	8.636850117	0.483091032
1553954_at	9.282538914	9.53360863	9.541353791	9.452500445	9.411381777	-0.041118668	9.336083818	9.413265015	9.484796497	0.313918002
1553955_at	10.75002293	10.79005918	10.85846689	10.79951633	10.76830637	-0.03120996	10.78554533	10.74672703	10.77264676	0.15906843
1553956_at	10.21507541	10.04959881	10.34838619	10.20435347	10.22333964	0.018986173	10.02748939	10.31814659	10.32438295	0.434444095
1553957_at	9.418843325	9.295649107	8.918274196	9.210922209	9.176035347	-0.034886863	9.115581358	9.228954876	9.183569806	0.398789654
1553959_a_at	9.247217128	9.538189676	9.322942579	9.369449794	9.574298387	0.204848592	9.720357112	9.63719797	9.365340078	0.068284593
1553960_at	8.814491178	8.937998066	8.275786055	8.676091766	8.203217069	-0.472874698	8.228464181	8.257049293	8.124137732	0.02072011
1553961_s_at	8.41686804	8.253818102	8.242381658	8.304355933	7.68241709	-0.621938843	8.191856551	7.440114536	7.415280184	0.017946206
1553962_s_at	5.611164018	5.626224134	3.160457327	4.799281826	4.241308949	-0.557972878	3.362324277	4.368416651	4.993185918	0.256400412
1553963_at	2.13397711	2.565759273	2.002091857	2.233942747	1.222346246	-1.011596501	0.169045802	3.433001603	0.064991333	0.164580902
1553965_x_at	3.550221491	2.626213755	3.269084016	3.148506421	2.328053997	-0.820452424	3.116470266	1.550438471	2.317253253	0.061306183
1553967_at	7.595709218	7.53880388	8.100430671	7.744981256	7.540970797	-0.204010459	7.799564912	7.705975668	7.117371811	0.210505694
1553968_a_at	9.296509547	8.916439983	9.242938394	9.151962641	8.831252067	-0.320710575	8.411229076	9.097511829	8.985015295	0.088086541
1553970_s_at	6.958065513	6.643255498	4.154851688	5.918724233	5.002374643	-0.91634959	5.784190846	4.913017069	4.309916015	0.158261291
1553971_a_at	8.924887088	8.958915301	8.523495526	8.802432638	8.766913499	-0.035519139	8.543212444	9.029857958	8.727670095	0.419812992
1553972_a_at	10.95285287	10.63836819	10.79257452	10.79459853	10.79576088	0.001162353	10.84575689	10.83480302	10.70672273	0.494787225
1553973_a_at	4.714090601	3.001936893	4.960209168	4.225412221	5.37980782	1.154395599	5.048306418	6.277392387	4.813724655	0.06557878
1553974_at	9.403116184	9.526793848	9.340444229	9.42345142	9.342571339	-0.080880082	9.250659875	9.281310698	9.495743443	0.176752945
1553976_a_at	10.3220945	10.31133192	10.52553499	10.38632047	10.59763289	0.211312417	10.51572205	10.52699867	10.75017794	0.029197001
1553977_a_at	7.074642412	7.193066033	7.947194864	7.40496777	7.484411417	0.079443647	7.26147683	7.480776048	7.710981373	0.383140887
1553978_at	10.26813878	10.4464531	10.44341398	10.38600195	10.31444967	-0.071552287	10.2523792	10.32963213	10.36133767	0.129667057
1553979_at	11.98711239	11.95620815	12.04047129	11.99459728	12.5175821	0.522984827	12.54602025	12.49797867	12.50874739	1.85849E-06
1553982_a_at	3.363815014	5.367792396	2.797308203	3.842971871	4.608000497	0.765028626	4.712970587	4.72160055	4.389430353	0.148970228
1553983_at	9.096403717	9.125377979	8.709858692	8.977213463	9.135659144	0.158445682	8.817774757	9.356175098	9.233027578	0.205149378
1553984_s_at	11.33810499	11.35239772	11.55965118	11.41671796	11.19369372	-0.223024247	11.21788904	10.84771872	11.51547339	0.126086435
1553986_at	9.594434144	9.615685294	9.806360789	9.672160076	9.587517449	-0.084642627	9.701416206	9.728920309	9.332215832	0.257624779
1553987_at	10.99562344	11.22140538	11.28131843	11.16611575	11.28813223	0.122016483	11.2732638	11.16596335	11.42516955	0.130254697
1553989_a_at	7.241274578	5.599955107	6.442390447	6.427873377	8.710237831	2.282364454	9.098293041	8.31100697	8.721413482	0.001747436
1553990_at	9.238985783	9.666179146	9.044190899	9.316451943	9.362453814	0.046001872	9.211000228	9.573924057	9.302437158	0.403550905
1553991_s_at	9.559838847	9.108570427	9.084095927	9.250835067	8.802603182	-0.448231885	9.177263207	8.939995854	8.290550486	0.070634279
1553992_s_at	8.848908414	9.388116883	9.565128563	9.26738462	9.510455451	0.243070831	9.836356465	9.182438551	9.512571338	0.17846982
1553993_s_at	10.14011785	10.20605398	9.882979374	10.07638373	10.02328193	-0.0531018	10.25185072	9.680848784	10.1371463	0.382080313
1553994_at	2.644086549	4.030189607	1.363658171	2.679311442	3.380671016	0.701359574	2.850084185	2.626906531	4.665022332	0.221047174
1553995_a_at	2.285950834	3.153648432	1.762604861	2.400734709	3.212386219	0.81165151	3.822577333	2.790142188	3.024439136	0.058339396
1553997_a_at	8.6486586	8.045643897	8.453019651	8.382440716	8.442493233	0.060052517	8.523141468	7.935622314	8.868715917	0.417011975
1553998_at	6.710563839	6.357183279	7.179826666	6.749191261	7.500011905	0.750820644	6.567067303	7.786233758	8.146734655	0.076854619
1554001_at	11.23935624	10.88905634	10.84907356	10.99249538	10.7375519	-0.25494348	10.56319584	10.80788911	10.84157075	0.050548669
1554003_at	8.575692646	7.511908154	8.68837868	8.258659827	8.554165904	0.295506078	8.646631322	8.558427254	8.457439137	0.196935615
1554004_a_at	6.986940828	7.612670816	8.38548518	7.661698941	7.727697068	0.065998126	7.975678965	8.295150358	6.91226188	0.448707897
1554006_a_at	7.9766232	8.320851718	8.348391248	8.215288722	8.331547204	0.116258482	8.511916071	8.469306429	8.013419113	0.258463188
1554007_at	8.156621854	8.026279192	8.07606691	8.086322652	7.737860483	-0.348462169	7.796073473	7.363189785	8.054318191	0.049055635
1554008_at	8.128108658	7.267546143	7.235826639	7.543827147	8.180040768	0.636213622	8.38189646	7.843239481	8.314986364	0.037111738
1554010_at	8.571083654	8.623873325	9.061252198	8.752069726	8.999764047	0.247694321	9.157854295	8.763766723	9.077671122	0.096077319
1554012_at	2.710323121	5.632535012	2.607784815	3.650214316	2.667130969	-0.983083347	1.587444407	3.749162427	2.664786073	0.180974284
1554014_at	7.674878467	7.536684494	7.376127301	7.529230087	7.18955859	-0.339671497	6.898558621	7.475658702	7.194458448	0.041406823
1554015_a_at	4.692733675	7.101498748	6.205526676	5.9999197	6.074853659	0.07493396	6.980765974	4.574593825	6.669201179	0.467102524
1554016_a_at	8.856738093	8.497240218	8.868936504	8.740971605	8.703495336	-0.037476269	8.55468218	8.854641116	8.701162711	0.388293053
1554017_at	7.05463344	7.974778149	7.705407414	7.578273001	7.086811968	-0.491461033	7.478671743	7.26760246	6.514161702	0.101121677
1554018_at	5.563303581	4.500016097	4.851719216	4.971679631	4.218610363	-0.753069269	5.690710747	5.04567423	1.919446111	0.244492572
1554019_s_at	7.236056063	6.872424985	7.020657613	7.04304622	6.975077613	-0.067968607	7.311110593	6.635450858	6.978671389	0.364570449
1554020_at	7.509523806	6.8837968	7.289165164	7.227495257	7.387918083	0.160422827	7.15879663	7.026855091	7.978102529	0.303402794
1554021_a_at	10.5681267	10.26033638	10.34609776	10.39152028	10.42016957	0.02864929	10.34996833	10.36129037	10.54925001	0.386248128
1554022_at	4.647471762	1.736457796	4.992879757	3.792269772	2.996932192	-0.795337579	2.838350242	2.726229778	3.426216557	0.20449242
1554023_s_at	6.826541736	6.896038213	8.111765061	7.278115003	6.988872165	-0.289242838	7.211452973	6.948124	6.807039522	0.230822364
1554026_a_at	6.820011674	7.537584034	7.134833313	7.164143007	6.748590037	-0.41555297	7.329206922	6.652556211	6.264006979	0.120859719
1554027_a_at	3.677020241	5.44430407	2.936842625	4.019388979	5.359485241	1.340096263	6.219389291	4.896032968	4.963033465	0.060682552
1554029_a_at	1.005542184	2.356948999	0.427462662	1.263317948	5.033050874	3.769732926	5.272576702	5.913438756	3.913137165	0.001373194
1554030_at	6.747870774	6.063496266	5.636824712	6.149397251	5.873643358	-0.275753892	5.553182157	6.131123398	5.93662452	0.204221764
1554032_at	4.364957009	5.072809853	4.517512396	4.651759753	4.185196863	-0.46656289	2.42497865	6.53453293	3.596079008	0.336007459
1554033_at	3.710559653	2.706347275	4.173972185	3.530293038	3.301672082	-0.228620956	3.603608467	3.245635648	3.055772131	0.289956027
1554034_a_at	3.60197721	6.601512359	6.308073396	5.503854322	5.067237225	-0.436617097	5.451528448	3.494434436	6.25574879	0.347786952
1554036_at	6.70518498	6.929795371	6.700483068	6.778487806	6.814771546	0.036283739	6.553280619	7.107884155	6.783149863	0.408488279
1554037_a_at	6.20894882	6.455448274	6.326162537	6.330186544	6.256577431	-0.073609112	5.414401769	6.383407001	6.971923524	0.427863246
1554038_at	7.776581804	7.308747111	7.906817738	7.664048884	7.190345029	-0.473703855	7.503311877	6.596833767	7.470889443	0.082351196
1554039_at	9.074296282	8.562231567	8.788480189	8.808336013	8.3175828	-0.490753213	7.973733693	7.84659999	9.132414717	0.117722367
1554041_at	6.449669445	6.191842067	6.783499022	6.475003511	4.617869345	-1.857134166	4.273745094	2.878127652	6.70173529	0.053366499
1554042_s_at	8.106101368	7.175684553	5.519529148	6.93377169	7.235642764	0.301871074	7.233650674	7.029651264	7.443626354	0.328686697
1554043_a_at	7.774971876	7.352999864	7.429257943	7.519076561	7.703645756	0.184569195	7.559237776	7.234836345	8.316863146	0.275832199
1554044_a_at	5.467513739	6.943721768	7.470993667	6.627409725	7.165989718	0.538579993	7.943102683	6.554311482	7.000554988	0.207929885
1554045_at	7.601250013	7.114353805	6.367650206	7.027751341	6.638051919	-0.389699422	6.642025453	6.847008837	6.425121467	0.136796382
1554047_at	6.90344513	6.872314222	7.676117327	7.15062556	7.431635625	0.281010066	7.185208704	7.354377889	7.755320283	0.165830284
1554049_s_at	4.895569083	4.818277601	5.259182153	4.991009612	5.215013077	0.224003465	4.810460006	5.769975499	5.064603727	0.218828057
1554050_at	8.592132035	7.922870537	8.693441506	8.402814693	8.530125049	0.127310356	8.794375215	7.911330688	8.884669244	0.357447938
1554052_at	7.191749523	7.628578308	6.702960532	7.174429454	7.24454411	0.070114655	7.246744663	6.857883344	7.629004322	0.409602831
1554053_at	7.143387267	8.024348907	8.140561389	7.769432521	7.496096205	-0.273336316	7.285172311	7.365786749	7.837329555	0.202168868
1554057_at	10.03025503	9.730964995	9.858905507	9.873375177	9.950705005	0.077329828	9.845982282	9.860903794	10.14522894	0.255008537
1554059_at	8.413507048	7.623143982	8.44962765	8.162092893	8.444552643	0.28245975	8.533927757	8.322204115	8.477526057	0.138647744
1554060_s_at	6.517138659	7.303487842	7.393525854	7.071384118	7.380505615	0.309121496	7.44545135	7.219974238	7.476091256	0.129195526
1554062_at	8.25542448	8.191337269	8.042833325	8.163198358	7.861341909	-0.301856449	8.000679358	7.918971545	7.664374825	0.014614493
1554063_at	9.654021125	8.484421861	9.633818529	9.257420505	9.03827812	-0.219142385	9.10365151	9.242976736	8.768206113	0.276181838
1554065_at	7.467841376	7.502329755	4.897565246	6.622578792	6.690105017	0.067526225	6.952481507	5.495353649	7.622479895	0.471316276
1554067_at	8.911143294	8.801755384	8.964701146	8.892533275	9.027818084	0.135284809	8.801857364	9.231668811	9.049928077	0.139930872
1554068_s_at	6.865980725	7.656535938	7.8747628	7.465759821	7.580683321	0.1149235	7.51081358	7.715596559	7.515639825	0.339910336
1554069_at	5.223051485	4.654202831	4.309461816	4.728905377	5.261071761	0.532166384	5.421073461	4.881139192	5.481002631	0.054933098
1554071_at	1.417042126	3.387721116	2.571655521	2.458806254	1.71711952	-0.741686735	0.872141372	1.89293506	2.386282127	0.13795087
1554072_s_at	4.697101876	2.97135837	5.549603933	4.406021393	2.924798914	-1.481222479	2.036962111	5.232142523	1.505292107	0.129255298
1554074_s_at	6.385282818	6.871865638	5.794781188	6.350643215	5.746917063	-0.603726152	5.556599673	6.629750037	5.054401479	0.126725677
1554076_s_at	9.321055227	9.215493019	9.279284201	9.271944149	9.152702836	-0.119241313	9.165301458	9.262646508	9.030160541	0.056160085
1554077_a_at	7.858453474	8.265743391	7.967811782	8.030669549	7.814766749	-0.2159028	8.03562922	7.43805438	7.970616646	0.151697676
1554078_s_at	11.92217237	11.99028667	12.03717575	11.9832116	12.28073581	0.297524213	12.31498816	12.27966577	12.2475535	0.000127279
1554079_at	8.991497712	8.649803659	8.604378793	8.748560055	8.470432256	-0.278127799	8.311892056	8.634013458	8.465391254	0.041340182
1554080_at	8.927347381	8.753024488	9.184488236	8.954953368	9.373188314	0.418234945	9.406283343	9.416285142	9.296996456	0.006214142
1554082_a_at	9.190354321	8.973615117	8.849157147	9.004375528	9.361365437	0.356989908	9.366905973	9.399372625	9.317817712	0.004394732
1554084_a_at	8.188222836	8.051351386	8.20833723	8.149303817	8.323845202	0.174541384	8.437699544	8.379394442	8.154441619	0.045006054
1554085_at	8.359613551	8.689488383	8.273552814	8.440884916	8.897470197	0.456585281	9.094854216	8.579150352	9.018406024	0.022268943
1554086_at	7.510816095	6.491257381	7.314788154	7.105620543	7.267124067	0.161503523	6.911678951	7.621298206	7.268395043	0.313673914
1554089_s_at	11.75352568	12.01321984	12.01781255	11.92818602	12.20457168	0.276385657	12.03433078	12.35331813	12.22606613	0.024313157
1554091_a_at	7.826644172	7.466673915	8.043861141	7.779059743	7.748381743	-0.030677999	7.844487893	7.559085188	7.841572149	0.428432477
1554093_a_at	10.60670164	10.65614261	10.78113627	10.68132684	10.82907418	0.147747343	10.86803429	10.84325516	10.7759331	0.014947731
1554094_at	7.188091157	7.807982409	8.056233373	7.684102313	7.352647387	-0.331454926	6.554899655	8.025108672	7.477933834	0.232334412
1554095_at	9.339916858	9.310307951	8.867183041	9.172469283	9.218328782	0.045859498	9.195206053	9.256098409	9.203681883	0.368262176
1554096_a_at	6.069118777	5.647953493	7.119471833	6.278848034	6.777032676	0.498184641	6.45010091	7.340922528	6.540074589	0.152487734
1554097_a_at	6.922357035	6.72056687	6.567843356	6.73692242	7.229179025	0.492256605	7.868185029	7.727901583	6.091450463	0.178265016
1554098_at	7.227946812	7.156237256	6.657100566	7.013761545	7.009845561	-0.003915984	6.685291738	7.415336434	6.92890851	0.493650037
1554099_a_at	8.589102744	8.462235922	8.448590012	8.499976226	8.111735445	-0.388240781	8.103712746	8.187043918	8.044449672	0.000310074
1554101_a_at	5.059460418	6.6831211	6.416960726	6.053180748	6.375729304	0.322548556	6.447658749	6.521321252	6.158207911	0.243837116
1554102_a_at	8.184587941	6.784803666	7.658157699	7.542516435	8.177288587	0.634772152	7.82344792	8.480926083	8.227491759	0.076622621
1554103_at	7.813823287	7.628790437	7.982718732	7.808444152	7.702464941	-0.105979211	7.525266996	7.273767257	8.308360569	0.357566471
1554105_at	9.599782645	9.687729577	9.588740139	9.625417454	9.623045311	-0.002372142	9.553997674	9.576901346	9.738236914	0.483672215
1554106_at	7.755379466	7.695414837	7.992633037	7.81447578	8.095055257	0.280579477	7.597230791	8.177947835	8.509987144	0.14367996
1554108_at	6.306471608	5.408550767	5.538929334	5.751317236	3.68423018	-2.067087056	3.35148444	2.475121842	5.226084258	0.01732837
1554110_at	3.993699151	4.959934591	4.521264884	4.491632875	4.726036365	0.234403489	4.83469944	4.970046454	4.3733632	0.219026215
1554112_a_at	7.772570185	7.415466308	7.729904709	7.639313734	7.720230676	0.080916942	7.336526492	7.887936422	7.936229114	0.341219352
1554113_a_at	6.961368394	4.400407424	3.650163824	5.003979881	6.86457155	1.860591669	7.103119147	6.427527009	7.063068494	0.041200229
1554114_s_at	6.50030281	6.594641606	4.665625683	5.920190033	5.751230566	-0.168959467	6.395745613	5.590616715	5.267329371	0.394015112
1554115_at	6.924324579	6.621696688	7.918334728	7.154785332	8.129994522	0.97520919	8.088248534	7.959682414	8.342052617	0.017686301
1554116_s_at	6.808966187	6.039544562	5.963393876	6.270634875	5.331533858	-0.939101017	5.574372851	7.06631122	3.353917504	0.179522198
1554117_at	6.066273108	5.441471269	5.583536035	5.697093471	6.111492976	0.414399505	6.203270961	5.97958611	6.151621856	0.028389009
1554119_at	6.423880359	4.2588601	6.891714356	5.858151605	6.252646304	0.394494699	6.348658995	6.058788505	6.350491412	0.294375627
1554121_at	6.241445379	3.637897656	2.142036507	4.007126514	6.084115387	2.076988873	6.160516289	6.028631082	6.063198791	0.046527518
1554122_a_at	7.44600536	7.548303566	7.321461422	7.438590116	7.403849609	-0.034740507	7.248350969	7.387635966	7.575561893	0.36671134
1554125_a_at	1.694206666	5.42728099	2.042410398	3.054632685	2.718647614	-0.33598507	2.111318492	3.082575069	2.962049282	0.378562322
1554126_at	8.819327622	8.339529579	8.217293022	8.458716741	8.944783531	0.48606679	9.020427337	9.02640728	8.787515976	0.016759545
1554127_s_at	4.425994368	4.416352745	7.486482057	5.442943057	5.862453496	0.419510439	4.353366164	6.390128385	6.843865938	0.355371265
1554128_at	7.690043731	7.480085473	7.293209669	7.487779624	7.582244074	0.094464449	7.727802038	7.710980122	7.307950061	0.277740622
1554129_a_at	5.061689292	7.081861588	5.142396695	5.761982525	5.746602792	-0.015379733	7.461284718	4.904912179	4.87361148	0.493552415
1554131_at	5.420410328	6.054054629	3.284633781	4.919699579	6.109681083	1.189981504	5.613035957	6.710273286	6.005734006	0.086867742
1554132_a_at	7.389133514	6.715482589	7.373902839	7.159506314	7.507778407	0.348272093	7.602281302	7.719348735	7.201705183	0.093098658
1554133_at	2.755319146	1.648494733	2.372974849	2.258929576	2.432600609	0.173671033	0.190189549	2.535932948	4.57167933	0.440005652
1554140_at	3.374116936	1.703979346	2.65745723	2.578517837	5.462406857	2.88388902	5.278415684	5.712966347	5.39583854	0.000495576
1554141_s_at	2.339177565	4.151549614	3.819122796	3.436616658	3.721596928	0.28498027	3.669602146	3.502321985	3.992866654	0.289797718
1554142_at	3.566093454	5.221287232	2.668651679	3.818677455	3.312358354	-0.506319101	1.226403322	2.79503495	5.915636789	0.357695474
1554143_a_at	6.521879609	6.686382584	7.050116617	6.752792937	5.739345758	-1.013447179	4.8247458	5.969990525	6.423300948	0.030070345
1554145_a_at	8.613511423	8.417333257	8.417280817	8.482708499	8.586289224	0.103580725	8.789461767	8.473830789	8.495575117	0.176545627
1554147_s_at	3.983587436	5.322161532	2.40700509	3.904251353	3.387475677	-0.516775675	3.27470682	3.666857382	3.22086283	0.250990133
1554148_a_at	8.496776456	8.75642207	8.730674473	8.661291	8.841785852	0.180494853	8.668224368	9.00770741	8.849425779	0.076645318
1554149_at	11.21947746	11.36861467	11.15090476	11.2463323	10.84786613	-0.39846617	10.85661922	10.71271277	10.97426639	0.002444666
1554151_at	7.523241984	7.236666875	4.390678039	6.383528966	7.527774858	1.144245892	7.601290538	7.463330183	7.518703854	0.114978158
1554152_a_at	2.12671609	4.892985244	4.232334248	3.750678527	2.777563434	-0.973115093	2.095583291	3.973793141	2.26331387	0.154500232
1554153_a_at	7.383251265	7.473457434	7.19584138	7.350850026	6.308179669	-1.042670358	6.390968127	7.753306188	4.780264691	0.104190042
1554154_at	7.987628356	8.266443406	5.866184357	7.373418706	7.689039556	0.31562085	7.606908774	7.708543797	7.751666097	0.320152201
1554155_at	6.541429758	7.55887829	6.20670228	6.769003443	7.519008811	0.750005368	7.116134607	7.270430672	8.170461154	0.073556836
1554156_a_at	4.490641724	2.862558577	2.488760334	3.280653545	4.594724923	1.314071378	2.452822449	6.0669765	5.26437582	0.133275224
1554157_a_at	6.239524407	6.527672769	6.013293644	6.260163607	6.180241599	-0.079922008	5.88936332	6.864029792	5.787331684	0.404301235
1554158_at	3.534654619	3.297905963	5.34357306	4.058711214	4.677712154	0.61900094	5.103809833	3.639801791	5.289524838	0.206885619
1554159_a_at	3.02478927	4.4427742	2.789920387	3.419161286	4.29102245	0.871861164	4.517810786	3.375461341	4.979795223	0.099116575
1554160_a_at	7.527756691	8.224376454	7.550557645	7.767563597	7.547273001	-0.220290595	7.695317312	7.303913458	7.642588234	0.17827085
1554161_at	3.717944187	2.825896265	2.743270398	3.095703617	3.771885242	0.676181626	3.791660317	5.031481512	2.492513898	0.178450424
1554163_at	4.774936107	2.778393391	5.732675886	4.428668461	4.501128596	0.072460135	6.121208831	5.236349321	2.145827636	0.477896954
1554165_at	4.892698928	5.758355573	3.041366932	4.564140478	2.566164054	-1.997976424	2.143754598	2.013135728	3.541601836	0.025834504
1554167_a_at	9.804345823	9.863885832	9.789010399	9.819080685	10.05321996	0.234139275	10.14675005	9.98514496	10.02776487	0.001686575
1554168_a_at	10.4005076	10.41103016	10.08570282	10.29908019	10.28636796	-0.012712237	10.27725551	10.34558917	10.23625919	0.448413688
1554170_a_at	8.741447807	8.346885522	9.099326614	8.729219981	8.106316942	-0.622903039	6.849264448	8.861494287	8.608192092	0.158204257
1554171_at	9.104281834	8.795679974	9.015325045	8.971762284	8.900346266	-0.071416019	8.544456653	8.949629343	9.206952801	0.35292001
1554172_a_at	8.167949423	7.638722291	7.564389014	7.790353576	8.206894009	0.416540433	8.331043866	7.907223722	8.382414439	0.047604539
1554173_at	6.30295219	6.02448264	6.196115895	6.174516908	6.501951054	0.327434145	7.926946115	5.6659588	5.912948246	0.30520131
1554175_at	7.87709307	6.648097536	7.862384883	7.462525163	7.557776982	0.095251819	7.297785694	7.543467131	7.832078122	0.402103597
1554176_a_at	7.47242945	7.558688227	7.663026201	7.564714626	7.848619031	0.283904405	7.954170375	7.655180376	7.936506343	0.014290305
1554177_a_at	11.24740712	10.11315842	10.74369619	10.70142058	10.84391012	0.142489547	10.65658821	10.7276252	11.14751696	0.328962333
1554178_a_at	7.094405153	5.066407092	6.844590644	6.335134296	6.612307394	0.277173098	6.480463419	6.926706756	6.429752007	0.317931712
1554179_s_at	8.416350434	7.918870629	8.692867687	8.34269625	9.029057145	0.686360895	8.871002986	9.028471022	9.187697426	0.010061878
1554181_at	4.157074024	4.011917948	3.612976562	3.927322845	3.61028231	-0.317040535	3.299144358	3.746915348	3.784787224	0.076739315
1554182_at	6.881952693	5.728888265	3.372609578	5.327816845	6.716099263	1.388282418	7.037632113	6.255791818	6.854873858	0.089025681
1554183_s_at	7.532165918	7.473342873	6.125805947	7.043771579	8.009859157	0.966087578	8.334704793	8.203247476	7.491625202	0.0403533
1554185_at	7.578546423	8.31135022	8.12237169	8.004089444	8.066079176	0.061989732	7.99887534	8.019405214	8.179956975	0.378667447
1554187_at	6.70685171	6.477912523	4.695819422	5.960194552	4.912683623	-1.047510929	4.612325037	5.236202471	4.88952336	0.058317872
1554188_at	5.059438695	5.749310143	5.957230329	5.588659722	6.842247351	1.253587628	6.815991873	7.686058147	6.024692032	0.020928165
1554190_s_at	9.655424566	9.488733217	9.380456486	9.508204756	8.950899469	-0.557305288	8.892462869	9.055734712	8.904500825	0.000470101
1554192_s_at	8.052209657	8.004348379	7.926165711	7.994241249	6.601035913	-1.393205336	7.917055269	6.135174426	5.750878043	0.027524186
1554193_s_at	5.872620407	7.000171306	6.427815371	6.433535695	6.889661552	0.456125858	6.882270526	6.872870093	6.913844038	0.07753002
1554194_at	6.4229849	5.463485198	6.338164385	6.074878161	4.08706019	-1.987817971	3.952849932	4.545092286	3.763238352	0.000829355
1554195_a_at	4.971687901	5.159294233	4.421797902	4.850926679	4.355085785	-0.495840894	4.826377601	3.401538698	4.837341055	0.155360288
1554196_at	4.599108423	1.892642478	5.238625227	3.910125376	2.366403985	-1.543721391	2.114941146	2.268565371	2.715705437	0.068290664
1554198_at	7.412094418	6.158084527	6.506873874	6.69235094	7.46367248	0.77132154	7.223246352	7.748870683	7.418900404	0.035667835
1554199_at	6.07308441	3.987836058	3.154896671	4.40527238	3.67118131	-0.73409107	4.673361558	3.739369944	2.600812427	0.221678331
1554201_at	6.074272515	7.220440329	5.59444859	6.296387145	6.471319323	0.174932178	6.852706345	6.792588856	5.768662767	0.370216822
1554202_x_at	8.431018889	7.955379007	7.769342144	8.051913347	8.060912917	0.00899957	7.91485371	7.931293721	8.336591319	0.483028054
1554203_at	6.197380884	4.59974981	5.823347307	5.540159334	6.143565449	0.603406115	6.693343149	5.993969367	5.74338383	0.127068674
1554205_s_at	6.867191751	6.786756646	7.57364916	7.075865852	7.259033506	0.183167654	7.142859439	7.390058404	7.244182675	0.219143601
1554206_at	7.779843067	7.716787545	7.724421297	7.740350636	7.631278328	-0.109072309	7.637325714	7.526252498	7.730256771	0.045159393
1554208_at	8.407790921	8.44702818	8.537251585	8.464023562	8.459484093	-0.004539469	8.344429901	8.773062055	8.260960322	0.487382019
1554210_at	3.629889144	2.816252421	2.741187135	3.0624429	3.131756783	0.069313883	2.367587967	3.747389807	3.280292574	0.436834946
1554212_s_at	5.10127284	6.423826952	7.660910787	6.39533686	5.803031322	-0.592305538	6.543625128	5.406673202	5.458795636	0.215477243
1554213_at	6.849945769	6.44150974	7.416644288	6.902699932	7.045914351	0.143214418	6.604419894	7.553258837	6.980064321	0.3414182
1554214_at	6.264647494	6.834262978	6.301119252	6.466676575	6.583735841	0.117059267	6.054894267	6.973154384	6.723158873	0.344680006
1554216_at	6.492276229	6.482912769	7.020591276	6.665260091	7.263652048	0.598391956	7.321626684	7.585743931	6.883585528	0.023039518
1554217_a_at	7.214626669	6.579488281	6.94306829	6.912394413	7.437553996	0.525159583	7.023553467	7.756752517	7.532356005	0.039206686
1554219_at	8.390502312	7.052816061	8.386287182	7.943201852	7.148569392	-0.794632459	6.851549809	6.220038022	8.374120346	0.138583391
1554220_a_at	7.517359881	7.057299194	7.416571071	7.330410049	7.987369023	0.656958974	8.28344829	7.68012276	7.998536019	0.008490566
1554222_at	6.527788547	5.333592281	6.328886198	6.063422342	5.709352915	-0.354069427	6.228587762	5.334701016	5.564769967	0.198162347
1554224_at	4.503898535	3.751212317	3.564988875	3.940033242	3.786697495	-0.153335747	3.859466724	3.736273189	3.764352573	0.277205675
1554225_a_at	2.433150497	1.961410491	6.224853549	3.539804846	4.455392647	0.915587801	5.516647815	5.177749892	2.671780234	0.264713853
1554228_a_at	4.709915347	5.925722254	6.427949967	5.687862523	5.993676192	0.30581367	6.365342602	4.685549782	6.930136193	0.341724749
1554229_at	6.668764565	6.589104988	6.444409194	6.567426249	7.046653824	0.479227575	7.088353442	7.046128976	7.005479055	0.000220023
1554231_a_at	3.763479646	5.485790091	3.501102617	4.250124118	5.24611688	0.995992762	7.196314485	3.463586911	5.078449243	0.191840687
1554232_a_at	6.4323897	6.564948212	5.46928354	6.155540484	6.30547524	0.149934756	6.511417351	5.232067681	7.172940689	0.39932793
1554233_at	4.480102109	4.991413085	5.999393195	5.156969463	5.861290562	0.704321099	5.956725688	5.356663359	6.27048264	0.083412922
1554234_at	9.219483303	8.966538998	8.965384687	9.050468996	8.926052336	-0.12441666	8.864505935	9.089671657	8.823979417	0.131956082
1554235_at	4.20014456	1.668471608	6.062766767	3.977127645	3.16113642	-0.815991225	1.679060239	4.575263307	3.229085713	0.275149753
1554237_at	7.118125474	6.426313758	6.066837673	6.537092302	6.848153244	0.311060942	6.768031034	6.652141399	7.124287298	0.161782419
1554239_s_at	6.458410987	4.93233129	6.581448215	5.990730164	6.414626116	0.423895952	6.446572277	5.485057905	7.312248166	0.264177868
1554240_a_at	5.757566341	6.200483852	5.631096079	5.863048757	5.540704775	-0.322343982	3.785807722	6.198644981	6.637661622	0.34371922
1554241_at	12.48846918	12.3669226	12.20673591	12.35404256	12.0625415	-0.291501063	12.24240459	12.10278098	11.84243893	0.02933221
1554242_a_at	7.581020528	7.377729383	7.931223018	7.629990976	7.85821608	0.228225104	7.769011102	7.987640492	7.817996646	0.089579111
1554245_x_at	8.35296843	8.541596202	8.29941777	8.397994134	8.560862753	0.162868619	8.695374347	8.504707097	8.482506815	0.054287975
1554246_at	5.981734281	8.607618056	7.202452466	7.263934934	6.954019819	-0.309915116	7.796459684	7.490083242	5.57551653	0.366759996
1554248_at	6.709920923	6.488738442	7.252559751	6.817073039	6.002745582	-0.814327457	4.845991886	6.264668425	6.897576435	0.096586647
1554249_a_at	6.011885198	6.935260965	6.510962817	6.486036327	6.62666779	0.140631463	7.180583739	5.945401047	6.754018584	0.362003636
1554250_s_at	8.107719315	8.471762081	8.005640762	8.195040719	8.002011584	-0.193029135	8.092536474	7.965762437	7.947735842	0.090638123
1554251_at	8.245834505	7.794818756	8.231253478	8.09063558	7.973711737	-0.116923842	8.229958519	7.863954384	7.827222309	0.253878685
1554252_a_at	6.43130162	3.607079182	5.959639251	5.332673351	5.499956487	0.167283136	6.003998641	4.859219378	5.636651441	0.419676592
1554253_a_at	7.258978956	7.340749005	7.174217359	7.257981773	7.283468431	0.025486658	7.454611761	7.293276391	7.102517141	0.39873141
1554256_a_at	7.023201778	7.039216254	7.103631461	7.055349831	7.178944328	0.123594497	7.339960201	7.4916847	6.705188084	0.284239151
1554258_a_at	8.120245668	7.376909185	7.824554375	7.773903076	8.159785418	0.385882342	7.715813919	8.150532972	8.613009363	0.11489912
1554259_at	7.120627781	4.795407155	7.523614644	6.479883193	6.336020662	-0.143862531	6.783722674	5.439352	6.784987312	0.432523527
1554260_a_at	8.151111536	8.443057913	8.030284637	8.208151362	8.01998556	-0.188165802	7.780834399	8.505190925	7.773931357	0.222826649
1554261_at	3.548292173	5.678419495	3.794038771	4.340250146	3.778172957	-0.562077189	3.745814501	3.150718276	4.437986094	0.211091696
1554262_s_at	6.027107134	6.555142812	4.942565359	5.841605102	6.489962697	0.648357595	5.985251157	6.89031788	6.594319054	0.106918221
1554264_at	6.397331778	6.199726023	7.070837514	6.555965105	6.677918847	0.121953742	6.731857986	6.533688597	6.768209957	0.308487756
1554266_at	8.250991109	8.073674504	8.475399873	8.266688495	7.927789071	-0.338899424	7.96913414	7.74967204	8.064561034	0.020923103
1554268_at	5.844629411	5.826796071	7.032989756	6.234805079	6.633138772	0.398333692	6.246226498	7.292814149	6.360375668	0.200450475
1554271_a_at	9.72603761	9.525932709	10.02053033	9.757500216	9.765487024	0.007986808	9.542648904	9.722826219	10.03098595	0.482102978
1554272_at	2.614754468	4.881643264	1.404888611	2.967095448	3.106119002	0.139023554	4.072836063	5.906249786	-0.660728844	0.471436889
1554273_a_at	4.290343464	1.004320548	2.63673978	2.643801264	2.441697303	-0.202103961	2.495917112	2.555468961	2.273705835	0.404945438
1554274_a_at	7.087909869	7.275938145	6.836719991	7.066856002	6.878885239	-0.187970763	6.552094716	7.113444367	6.971116634	0.167963481
1554276_at	4.27653767	4.53065461	2.703679206	3.836957162	3.713622871	-0.123334291	2.40888605	5.58928348	3.142699082	0.450139227
1554277_s_at	3.759371621	5.09194511	3.155115555	4.002144095	5.332277918	1.330133822	6.092158575	3.566398292	6.338276886	0.096004469
1554279_a_at	3.389741876	3.43487506	3.378157154	3.400924697	5.115914721	1.714990024	4.243110965	5.148262939	5.956370259	0.004499254
1554280_a_at	7.347189375	7.559479145	7.205382789	7.37068377	7.518257782	0.147574012	8.011918199	7.552251876	6.99060327	0.298550317
1554281_at	4.091415204	5.866578742	3.669506937	4.542500294	3.851977779	-0.690522516	6.039447267	3.145155246	2.371330823	0.277234753
1554283_at	7.11962563	6.351186877	7.266921628	6.912578045	7.534946633	0.622368588	7.57237027	7.401591681	7.630877949	0.025741269
1554285_at	7.033285458	5.153264383	7.433506576	6.540018806	6.491671783	-0.048347023	7.146054889	5.794121858	6.534838601	0.472754846
1554286_at	6.459531854	6.527175047	6.494840128	6.49384901	6.782994483	0.289145473	7.189026058	6.96503609	6.1949213	0.151924456
1554287_at	8.765237342	8.765497392	9.027508375	8.852747703	9.003880772	0.151133069	8.915717523	9.105846424	8.99007837	0.070562714
1554288_at	6.121216254	3.508022855	3.831975886	4.487071665	5.627385812	1.140314147	5.112453032	5.110336677	6.659367726	0.109665357
1554290_at	7.216107218	7.266656153	6.26581489	6.916192754	6.76189131	-0.154301444	7.394712939	7.088635763	5.802325228	0.382934449
1554291_at	6.965287795	7.294400451	7.582143961	7.280610736	6.97357986	-0.307030875	7.30440796	6.330280966	7.286050655	0.182076537
1554292_a_at	6.42325773	6.725491672	7.333317392	6.827355598	5.351913184	-1.475442414	3.478584407	6.705118958	5.872036186	0.069582154
1554293_at	5.502821444	1.633228347	5.411352084	4.182467292	4.62775831	0.445291018	1.465785022	6.067513007	6.3499769	0.401943761
1554294_s_at	2.583110534	1.60782282	2.252577945	2.1478371	2.240310843	0.092473744	1.831666813	2.999018327	1.89024739	0.412723365
1554295_x_at	3.8559247	5.812484495	3.339352127	4.335920441	3.377479401	-0.95844104	2.238681118	3.907213779	3.986543305	0.139670287
1554296_at	0.839197651	5.272537154	4.493816859	3.535183888	4.613525771	1.078341883	3.777942114	5.495652475	4.566982724	0.207986204
1554298_a_at	3.175152017	1.365235778	1.731574886	2.090654227	2.124915285	0.034261058	4.862959568	1.249794002	0.261992285	0.489662995
1554299_at	6.557302847	1.799702081	4.397955336	4.251653421	3.3896693	-0.861984122	2.070477656	5.421750068	2.676780175	0.287520338
1554300_a_at	7.896860636	7.594803209	7.427274421	7.639646089	7.336244849	-0.303401239	7.893680158	6.977992688	7.137061702	0.150246473
1554301_at	4.616524324	6.080543964	5.325082925	5.340717071	4.135909369	-1.204807702	2.983691042	6.634674722	2.789362342	0.162555925
1554302_s_at	3.826757622	5.670915517	3.429953839	4.309208993	4.747724649	0.438515656	3.107698087	6.004634128	5.130841732	0.327092191
1554303_at	7.075669902	7.294961139	6.94774516	7.1061254	7.476727633	0.370602233	7.563802988	7.436811673	7.429568239	0.005091144
1554305_at	6.165665816	6.848510912	6.933514119	6.649230282	7.503065267	0.853834984	7.506539952	7.243711938	7.75894391	0.00792348
1554306_at	6.421051152	6.759150613	6.706073969	6.628758578	5.962470275	-0.666288303	5.674535631	5.883402798	6.329472396	0.007589583
1554307_at	6.006635444	6.740151747	6.855262476	6.534016556	5.837182292	-0.696834264	6.402019316	5.241871187	5.867656373	0.054559197
1554308_s_at	1.182721483	5.133476562	4.361169451	3.559122499	3.63347316	0.074350662	5.066034962	4.96413033	0.870254189	0.481635812
1554309_at	4.380376423	6.324312593	4.980895799	5.228528272	3.610221133	-1.618307139	3.239369536	6.088633969	1.502659894	0.120582726
1554310_a_at	3.939090169	6.94817512	3.507748908	4.798338066	5.90233441	1.103996345	6.360635458	5.936129215	5.410238558	0.145198846
1554311_a_at	5.664252686	5.252213871	5.996727928	5.637731495	2.915322182	-2.722409313	4.73956532	2.577500835	1.428900392	0.011060691
1554312_at	8.609345579	7.768940499	8.510301887	8.296195988	8.136502585	-0.159693403	7.803199561	8.321188637	8.285119558	0.284535684
1554314_at	8.872470103	8.878772936	8.986034503	8.912425847	9.238021719	0.325595871	9.331949815	9.146195917	9.235919424	0.00093662
1554316_at	7.584079761	7.943978178	7.1998054	7.575954446	7.580610849	0.004656403	7.883716945	6.862746383	7.99536922	0.494964785
1554317_s_at	8.722004896	8.666862395	8.354978973	8.581282088	9.130936573	0.549654485	9.04491491	9.09155124	9.256343569	0.002028409
1554318_at	7.349504411	7.609695819	7.581238584	7.513479605	7.107267923	-0.406211682	7.196385003	6.977895669	7.147523097	0.002937998
1554319_at	5.618285514	5.323361844	6.470732509	5.804126622	5.646055711	-0.158070911	5.882995535	5.574610614	5.480560984	0.313329523
1554321_a_at	6.853222604	6.046901059	7.391254031	6.763792565	6.397080623	-0.366711942	4.456851191	7.585475568	7.14891511	0.347299327
1554322_a_at	4.510516138	6.514648478	3.496946137	4.840703584	4.283512472	-0.557191113	4.362614306	4.272789016	4.215134093	0.243446505
1554324_s_at	7.608996529	6.395098234	6.994257739	6.999450834	7.164546761	0.165095927	7.191862023	7.33343897	6.96833929	0.306549579
1554325_at	2.285119958	3.291868856	6.059501555	3.878830123	3.782419401	-0.096410722	5.09502508	3.854491528	2.397741594	0.468149365
1554327_a_at	5.274879557	4.833656254	4.15568421	4.754740007	4.060670168	-0.694069839	3.677882066	4.115861179	4.388267259	0.042075316
1554328_at	5.600432616	5.18994063	5.225156078	5.338509775	5.834705161	0.496195386	6.590349196	5.249473196	5.664293091	0.107370314
1554329_x_at	6.034445769	6.526944488	6.384015323	6.315135193	6.452524826	0.137389632	6.040631856	6.719127981	6.59781464	0.274005093
1554331_a_at	7.403463242	6.386080234	5.10194102	6.297161499	7.37365043	1.076488931	7.772034092	6.801733581	7.547183617	0.068616282
1554332_a_at	7.186908183	6.382252116	7.660954006	7.076704768	5.45746087	-1.619243898	6.756012723	4.616303741	5.000066147	0.025432533
1554333_at	3.038408501	3.959018099	5.128115152	4.041847251	3.025843712	-1.016003538	4.689731803	2.556775086	1.831024248	0.149774154
1554334_a_at	6.388797081	6.078734701	6.109208256	6.192246679	5.30691646	-0.885330219	5.661288899	5.58586001	4.673600471	0.012220495
1554335_at	4.388589088	5.858513518	4.870335631	5.039146079	3.337244974	-1.701901105	2.975498752	2.731869377	4.304366794	0.01317444
1554337_at	3.9468486	3.604117072	3.742394871	3.764453514	3.750919937	-0.013533578	3.29054459	4.133033089	3.829182131	0.476905826
1554339_a_at	4.535348623	5.569217713	6.35585758	5.486807972	6.183385739	0.696577767	6.720757024	5.205818386	6.623581808	0.149721708
1554340_a_at	3.20338274	2.246544981	3.971706985	3.140544902	3.180906984	0.040362082	5.176017895	2.054186924	2.312516133	0.483624402
1554341_a_at	7.027766127	7.692825329	7.755583094	7.492058183	7.683169297	0.191111114	7.21393028	7.850066348	7.985511264	0.261540795
1554342_s_at	8.659255537	8.416509285	8.471541285	8.515768702	8.536329073	0.020560371	8.215480663	8.989315125	8.404191431	0.46188696
1554343_a_at	5.758013976	6.463907661	5.940780115	6.054233917	5.237184368	-0.817049549	6.374775932	2.974053145	6.362724027	0.21749017
1554344_s_at	9.627721242	9.622111619	9.682227084	9.644019982	9.834222812	0.190202831	9.867640462	9.917583573	9.717444402	0.007760353
1554345_a_at	8.185091344	8.668795636	8.899754633	8.584547204	8.671227591	0.086680386	8.812528509	8.366629479	8.834524784	0.353335477
1554346_at	4.515537569	6.626182988	5.089699446	5.410473334	5.776637939	0.366164604	5.173135802	5.280224502	6.876553512	0.311672009
1554348_s_at	8.484989226	8.006963196	7.987278064	8.159743495	8.738065928	0.578322433	8.674528	8.745127277	8.794542507	0.004438469
1554349_at	4.035809008	2.940024581	3.072325866	3.349386485	3.474128178	0.124741693	3.050964383	4.487205904	2.884214246	0.409029759
1554351_a_at	10.19603639	10.07563244	10.00636889	10.09267924	10.40349428	0.310815037	10.21473365	10.47354489	10.52220429	0.009980146
1554352_s_at	8.280558957	7.604778681	7.764786408	7.883374682	8.666845407	0.783470725	9.062880518	8.042066452	8.895589251	0.027598202
1554354_at	3.908738321	3.921807437	4.324799493	4.05178175	3.717454928	-0.334326822	5.144934357	3.783340421	2.224090006	0.329912497
1554355_a_at	3.960574215	1.345086865	3.087345694	2.797668925	5.338120294	2.540451369	5.533241287	6.5272759	3.953843694	0.018370219
1554356_at	7.3898234	7.51477069	7.286708066	7.397100719	7.000910167	-0.396190552	7.006032799	7.376391466	6.620306236	0.046221821
1554360_at	6.977946539	5.532754288	5.97299334	6.161231389	6.782788803	0.621557414	6.465071802	7.294371982	6.588922626	0.098589542
1554362_at	5.971701711	6.879099548	5.285391509	6.045397589	5.719272643	-0.326124946	5.714433485	6.02518525	5.418199195	0.232780672
1554364_at	6.859862945	7.179751438	7.257966144	7.099193509	6.761695695	-0.337497814	7.155349271	6.976388467	6.153349347	0.139102467
1554365_a_at	12.25975774	12.32046889	12.14293513	12.24105392	12.33628381	0.09522989	12.212334	12.3443219	12.45219553	0.123238769
1554367_at	8.213413027	7.503099226	8.550971856	8.08916137	8.090649097	0.001487727	7.727579026	8.487027578	8.057340687	0.498219375
1554368_at	3.070088065	4.269148824	1.359419173	2.899552021	4.632235419	1.732683398	4.767094489	3.82319662	5.306415147	0.04044716
1554371_at	3.898757428	5.322856837	7.134384237	5.451999501	4.498865651	-0.95313385	3.729533636	5.60651376	4.160549556	0.17289744
1554372_at	7.523500677	6.946540379	7.818417606	7.429486221	7.68776734	0.25828112	7.93896189	7.71098182	7.413358311	0.173746494
1554374_at	4.125273816	4.791948762	4.19122408	4.369482219	5.930625142	1.561142923	6.396898864	7.130691105	4.264285457	0.044462287
1554375_a_at	3.433593413	4.31140964	5.791716506	4.512239853	4.114072681	-0.398167172	2.04214362	6.214125853	4.08594857	0.372745045
1554376_s_at	4.41193301	3.959548922	5.323858514	4.565113482	4.813799694	0.248686212	3.610552501	5.030810258	5.800036324	0.355282619
1554377_a_at	6.40187888	3.846186752	4.667785923	4.971950518	5.500899853	0.528949335	6.346529802	6.551232228	3.60493753	0.31213773
1554378_a_at	4.025579523	1.63920862	4.664024859	3.442937667	3.079721686	-0.363215981	2.649167298	4.150331054	2.439666707	0.350410298
1554379_a_at	5.176027264	4.86965289	3.857853544	4.634511233	4.39636899	-0.238142243	4.82580054	5.204201189	3.15910524	0.358846204
1554380_at	7.008994152	3.725320139	7.651621926	6.128645406	6.001808312	-0.126837094	4.558041334	6.359512059	7.087871543	0.459835356
1554382_at	5.118524921	3.61406803	7.329123598	5.353905516	6.699703919	1.345798402	8.135822585	6.920418191	5.04287098	0.152009707
1554383_a_at	4.194671121	5.834316148	4.842212319	4.957066529	5.376421127	0.419354598	5.503453933	5.289707585	5.336101863	0.172653656
1554384_at	5.785150276	4.265645695	6.333408047	5.461401339	5.956119556	0.494718216	6.321757977	5.832104454	5.714496236	0.200942517
1554385_a_at	7.61086492	7.906537657	7.950879903	7.822760827	7.605533372	-0.217227455	7.582185887	8.037091238	7.197322991	0.186205825
1554386_at	2.7827183	2.609692952	4.000489725	3.130966992	3.508588001	0.377621008	3.607163466	4.452484425	2.466116111	0.279917628
1554388_at	6.683040884	6.613691351	6.857325478	6.718019238	7.263317855	0.545298618	6.882700865	7.564018074	7.343234627	0.014140749
1554390_s_at	8.056786889	7.570015884	8.191937251	7.939580008	7.955842151	0.016262143	7.814099698	7.829795457	8.223631297	0.468179377
1554391_at	5.074296149	3.059230692	6.739800311	4.957775717	5.148516539	0.190740822	4.621711876	6.269969956	4.553867785	0.428570293
1554393_a_at	4.524026203	5.301446624	4.695306305	4.840259711	4.555272647	-0.284987064	4.045985916	4.147793517	5.472038507	0.269307214
1554394_at	3.94875459	3.766336015	4.143922818	3.953004474	6.443255883	2.490251409	5.736335978	7.021105256	6.572326416	0.000314288
1554396_at	7.271136444	8.162489299	6.257436699	7.230354147	8.13927404	0.908919893	8.508721279	8.278850073	7.630250768	0.067502179
1554397_s_at	7.742705736	8.284635179	8.286491346	8.104610754	7.941966873	-0.162643881	8.013285371	7.575818064	8.236797184	0.248360381
1554398_at	2.836394936	2.27580349	3.028535508	2.713577978	3.633118738	0.91954076	3.538861831	3.596372957	3.764121427	0.002758641
1554400_at	6.406158815	6.178816458	6.974788655	6.519921309	6.42543496	-0.09448635	6.933906557	7.296351867	5.046046455	0.442076353
1554401_a_at	3.559748854	2.767169987	2.784169131	3.037029324	3.287419625	0.250390301	4.155589375	2.814510097	2.892159403	0.290410917
1554403_a_at	5.529682586	3.749813746	5.572681797	4.950726043	3.736542765	-1.214183278	3.561642738	2.61150476	5.036480797	0.089021408
1554404_a_at	3.666915638	2.976289599	3.187232947	3.276812728	3.808074626	0.531261898	4.071066663	4.095126288	3.258030927	0.061543621
1554405_a_at	2.924048533	3.365160674	5.155997023	3.815068743	5.292210193	1.47714145	3.923379219	5.29960158	6.65364978	0.075575336
1554406_a_at	6.754216339	5.013223355	7.379827045	6.382422246	6.704507354	0.322085107	6.292045956	7.234847628	6.586628477	0.317188256
1554408_a_at	10.86510482	11.40073742	11.31063092	11.19215772	11.07547262	-0.116685097	10.89274668	11.13389428	11.19977691	0.248018836
1554409_at	5.062426955	6.355105142	5.022093979	5.479875359	4.839026309	-0.64084905	4.322250482	4.811556338	5.383272107	0.105628014
1554410_a_at	8.723077463	8.727889842	8.55238507	8.667784125	8.894615826	0.226831701	8.938320537	8.858929924	8.886597016	0.003656378
1554411_at	6.875132675	7.515633682	7.302366035	7.231044131	7.215006525	-0.016037606	7.050812329	6.920647228	7.673560017	0.475688815
1554413_s_at	1.567908078	4.406498789	1.53146208	2.501956316	2.098775914	-0.403180402	1.600940018	1.687527807	3.007859917	0.333575544
1554414_a_at	9.528331776	9.730807871	9.745901567	9.668347071	9.676685067	0.008337996	9.612393078	9.860893313	9.556768811	0.467679845
1554415_at	7.471111508	7.950247241	7.557175851	7.659511533	8.176662935	0.517151402	8.192434188	8.211276267	8.12627835	0.004548142
1554417_s_at	8.95207331	9.210660868	9.024626676	9.062453618	9.316529304	0.254075686	9.149088665	9.529439222	9.271060025	0.037961079
1554418_s_at	3.625280351	5.176915799	5.766188797	4.856128316	1.791840882	-3.064287434	1.657089327	2.386941636	1.331491683	0.001801986
1554419_x_at	5.656789883	7.478061602	5.391451875	6.175434453	6.738658542	0.563224089	5.458991108	7.07958278	7.677401739	0.251307776
1554420_at	6.851777225	7.252357459	5.362834759	6.488989814	5.340621294	-1.148368521	2.536338668	6.175374173	7.31015104	0.208267399
1554423_a_at	10.31006608	10.54799622	10.32241364	10.39349198	10.31864048	-0.0748515	10.37527724	10.43801565	10.14262855	0.242227156
1554424_at	6.523390415	6.73119236	7.126472085	6.793684953	7.091958073	0.29827312	7.147557712	6.728018188	7.400298319	0.117432118
1554428_s_at	8.66182991	7.539228471	8.704174265	8.301744215	8.665374483	0.363630268	8.850471666	8.674496409	8.471155375	0.161702673
1554429_a_at	9.234842707	8.6742103	9.451066593	9.120039867	9.331996616	0.211956749	9.523885945	8.942897065	9.529206838	0.220174297
1554430_at	7.87158242	8.56324833	6.805737678	7.746856143	7.752636579	0.005780437	8.018001921	7.807697972	7.432209845	0.495135385
1554432_x_at	9.114638692	8.828046473	9.123121353	9.021935506	9.273019511	0.251084005	9.393691734	8.960748155	9.464618645	0.082787455
1554433_a_at	9.255557189	9.13850703	9.070488943	9.154851054	9.402496169	0.247645115	9.454741771	9.325819585	9.426927151	0.003399798
1554436_a_at	5.999148827	6.426063324	6.768747218	6.397986456	6.728907571	0.330921114	6.732170571	6.495079623	6.959472518	0.094241962
1554438_at	3.214931885	5.893987445	6.515435995	5.208118442	5.743897415	0.535778974	6.528483112	3.940592757	6.762616377	0.328497605
1554440_at	3.734740737	6.091975705	6.384678394	5.403798279	3.685075477	-1.718722802	3.086348688	2.442489655	5.526388088	0.081874623
1554441_a_at	9.318433932	9.253555695	9.408049156	9.326679594	9.402692178	0.076012584	9.356632326	9.376333415	9.475110794	0.088626883
1554442_at	7.73505081	6.918655342	9.207200452	7.953635535	8.636636829	0.683001294	7.923378603	8.555638365	9.430893519	0.177067502
1554443_s_at	6.47335645	3.674186977	5.544333557	5.230625661	5.820193831	0.58956817	4.415758994	6.657485665	6.387336835	0.272304554
1554444_s_at	8.688652456	9.124654887	8.966640544	8.926649296	9.025037294	0.098387998	9.295201654	8.830563625	8.949346602	0.280390141
1554445_at	7.272669816	6.36601894	4.521536118	6.053408291	6.348456429	0.295048138	4.324620824	7.401892363	7.318856101	0.398212279
1554447_at	7.160773275	7.398632623	7.25277982	7.270728573	7.603122972	0.332394399	7.350421533	7.704228624	7.754718758	0.020314806
1554448_at	6.133292444	5.767599187	5.207186695	5.702692775	6.111959567	0.409266792	5.89955751	6.787129788	5.649191403	0.157348192
1554449_at	4.899905353	4.358477031	4.471186519	4.576522968	3.222815283	-1.353707684	1.495270547	5.725149924	2.448025379	0.132857448
1554450_s_at	6.56991469	6.492334912	7.405896565	6.822715389	7.191227995	0.368512606	7.388980509	7.327542323	6.857161153	0.124202314
1554451_s_at	6.52723647	7.625165491	6.210624967	6.787675643	7.409124574	0.621448931	7.608919206	8.125478029	6.492976486	0.150715253
1554452_a_at	10.4140924	10.36392195	10.73238639	10.50346691	10.55255155	0.04908464	10.50389401	10.46013916	10.69362149	0.341879316
1554453_at	6.199301071	6.645973002	5.930097752	6.258457275	6.140641849	-0.117815426	6.745746479	5.920169056	5.756010013	0.359796681
1554455_at	8.945882847	8.443837652	8.734747598	8.708156032	8.741960733	0.0338047	8.900684365	8.597554755	8.727643078	0.410767603
1554456_a_at	7.938018312	8.21216256	8.335224254	8.161801709	8.204730345	0.042928637	8.041291582	8.340880945	8.232018509	0.370173824
1554459_s_at	3.91093838	4.747193574	5.523550275	4.72722741	3.837039678	-0.890187731	2.987307856	6.064082644	2.459728535	0.210902666
1554460_at	5.808991654	1.184456916	0.172017372	2.388488647	4.807243275	2.418754628	4.953554058	3.820393	5.647782768	0.086034202
1554462_a_at	11.25511363	11.0185878	11.26456965	11.17942369	11.53592327	0.35649958	11.40145977	11.58857268	11.61773737	0.004909543
1554464_a_at	9.0642167	9.354578049	9.358674692	9.25915648	9.09299662	-0.16615986	9.079976896	9.144689945	9.054323019	0.053366722
1554465_s_at	8.63324819	7.878366937	7.65366777	8.055094299	8.29775389	0.242659591	8.452490909	8.107355761	8.333415	0.198377396
1554466_a_at	9.21530134	10.01297135	9.669678667	9.632650452	9.611549779	-0.021100673	9.90401438	9.477561559	9.453073398	0.465054331
1554468_s_at	6.190099555	5.253597276	4.8146931	5.41946331	4.896235674	-0.523227636	5.031074621	4.517493425	5.140138976	0.111106216
1554469_at	6.239923965	6.758476108	5.850129855	6.282843309	6.50895489	0.22611158	6.439336342	6.393403123	6.694125204	0.188778869
1554470_s_at	8.236808445	8.0859534	7.934219696	8.085660514	8.009447611	-0.076212902	7.99252499	8.206152315	7.829665529	0.271561304
1554471_a_at	7.76828623	7.82153973	7.842908984	7.810911648	7.879648978	0.06873733	7.687315818	7.955205745	7.996425372	0.223086597
1554472_a_at	6.60325413	6.712734224	6.872307923	6.729432092	6.206875673	-0.522556419	5.700266458	6.684878232	6.23548233	0.043955735
1554473_at	3.324352338	5.932301212	6.329079983	5.195244511	4.800169709	-0.395074802	4.623187487	6.594934614	3.182387026	0.37184139
1554474_a_at	5.740808754	7.12861981	7.823183755	6.89753744	5.850479475	-1.047057965	5.196383228	6.41769277	5.937362426	0.06862647
1554475_a_at	6.90370807	3.105779458	6.119649483	5.376379004	7.069080708	1.692701704	7.422579927	6.515117904	7.269544293	0.075081736
1554476_x_at	4.537212321	5.885519425	5.890055762	5.437595836	7.102617085	1.665021249	6.997358809	6.944099147	7.366393299	0.004085087
1554478_a_at	6.730711671	6.248911042	6.70074637	6.560123028	7.210762051	0.650639023	7.525096219	6.800494022	7.306695911	0.016276409
1554479_a_at	9.354724374	9.442405335	9.23029954	9.342476416	9.023414696	-0.31906172	9.382411621	8.94976177	8.738070698	0.056975745
1554480_a_at	11.70382453	11.80218221	11.77212038	11.75937571	11.91833349	0.158957787	11.87232327	11.9198926	11.96278461	0.002320094
1554481_a_at	4.011915792	4.319938208	2.722199254	3.684684418	4.547010734	0.862326316	3.845293292	4.948058931	4.84767998	0.074012819
1554482_a_at	10.94186097	11.25033089	11.20551121	11.13256769	11.14497674	0.01240905	11.04884039	11.096107	11.28998283	0.45370539
1554483_at	7.609376918	8.13578878	7.424588294	7.723251331	7.33267273	-0.390578601	8.265484547	7.439566304	6.292967339	0.239428626
1554485_s_at	4.580235642	3.004936376	3.927091723	3.837421247	3.342390652	-0.495030595	2.949459377	3.743322691	3.334389887	0.149698083
1554486_a_at	6.345293929	7.253105673	6.646748747	6.748382783	6.825691196	0.077308413	6.333514561	6.737350427	7.4062086	0.415552761
1554487_a_at	6.883563255	8.14686536	7.499978429	7.510135681	7.01426575	-0.495869931	5.729829615	7.770165879	7.542801756	0.230183654
1554488_at	7.396442495	7.163482236	7.83442018	7.464781637	7.880950298	0.416168661	8.041263518	7.82125228	7.780335096	0.033252907
1554489_a_at	8.368170041	8.514928598	8.480242425	8.454447021	8.791222723	0.336775702	9.001479306	8.594427937	8.777760926	0.011985739
1554491_a_at	4.413261198	2.758984954	4.584266561	3.918837571	5.153258187	1.234420616	6.352576621	4.153734804	4.953463136	0.074764412
1554492_at	1.690898033	3.568407272	2.09945652	2.452920608	3.747621724	1.294701115	2.073327941	3.784000746	5.385536484	0.111629504
1554493_s_at	7.205926193	6.924304984	6.818001566	6.982744248	7.454883585	0.472139338	7.442497641	7.30615982	7.615993295	0.005972233
1554494_at	3.039877704	2.625044281	3.35636297	3.007094985	4.883329397	1.876234412	3.076983251	5.537939042	6.035065899	0.031233317
1554495_s_at	6.073388718	6.027150132	6.391303062	6.163947304	5.61474593	-0.549201374	5.370725284	4.377633937	7.095878569	0.225243956
1554496_at	7.308466598	6.970426395	7.876615412	7.385169468	7.287373565	-0.097795903	7.629040049	7.440794726	6.79228592	0.381255431
1554499_s_at	4.531796624	4.478197221	3.812734518	4.274242788	7.233451805	2.959209018	7.635465391	7.324192049	6.740697976	8.08987E-05
1554500_a_at	4.364948598	4.520260217	1.837890717	3.574366511	4.9282976	1.353931089	4.902580214	5.280853905	4.60145868	0.064573805
1554501_at	8.46228194	8.764737914	8.568508799	8.598509551	7.905784102	-0.692725449	8.302225209	7.747660999	7.667466098	0.006366409
1554503_a_at	4.723801684	2.357111098	6.352926945	4.477946576	4.623993477	0.146046901	5.49779919	4.163488732	4.210692508	0.446757137
1554504_at	0.865592345	2.524252958	5.713239553	3.034361619	2.978652413	-0.055709205	1.133405418	5.18350997	2.619041852	0.486340997
1554506_x_at	5.733905342	4.779498303	3.048090324	4.52049799	4.13083462	-0.38966337	4.298739776	5.519733431	2.574030652	0.352445556
1554507_at	5.385791913	0.331598583	2.697997825	2.80512944	1.266289233	-1.538840208	-2.663763856	4.548877674	1.91375388	0.252595718
1554508_at	5.378477497	4.070402309	3.894120612	4.447666806	5.265037424	0.817370618	6.086521992	4.76024296	4.948347321	0.089446496
1554509_a_at	8.513058286	8.44634494	8.08024004	8.346547755	7.893952048	-0.452595707	7.091846211	8.720718837	7.869291097	0.159598032
1554510_s_at	11.83566532	11.96471709	12.08143849	11.96060697	12.03075212	0.07014515	11.87242301	12.02814661	12.19168673	0.251692458
1554511_at	4.002164928	5.179258213	4.495326268	4.55891647	4.20157642	-0.35734005	3.733838465	4.09050273	4.780388064	0.197486156
1554512_a_at	6.141489801	1.024898571	3.329390024	3.498592799	4.793605832	1.295013033	4.869922353	4.836258611	4.674636532	0.171869969
1554513_s_at	5.984176308	6.411681614	6.57415683	6.323338251	5.801027213	-0.522311038	6.560527845	4.330780055	6.511773738	0.223271242
1554514_at	5.738694946	7.017946401	6.666371593	6.474337647	6.539187194	0.064849547	6.193932496	6.855208665	6.56842042	0.431528272
1554516_at	9.177729123	8.872070005	9.270329793	9.10670964	8.907994706	-0.198714934	9.117268298	8.95342834	8.65328748	0.123770796
1554517_x_at	8.670961666	7.836637691	7.98542376	8.164341039	8.850309623	0.685968584	9.318974816	8.388489667	8.843464386	0.039264792
1554518_at	8.295134755	8.052392254	7.845842104	8.064456371	8.022304396	-0.042151975	8.316217059	8.307907082	7.442789046	0.440070238
1554519_at	5.990170716	5.884725801	7.071393098	6.315429872	5.927061738	-0.388368134	4.408793776	6.377716438	6.994675	0.307674138
1554520_at	8.262733449	8.346669343	7.95481633	8.188073041	7.715312784	-0.472760257	7.460807872	7.805034799	7.88009568	0.011772172
1554522_at	5.92683273	5.178641195	5.622914649	5.576129525	6.447505881	0.871376357	6.50789695	6.131427075	6.703193619	0.006352329
1554523_a_at	7.802139928	7.318833692	4.906400883	6.675791501	7.687631573	1.011840072	8.09825489	7.156056428	7.808583402	0.126847014
1554524_a_at	3.191094017	3.539755458	2.538273541	3.089707672	3.384049449	0.294341777	1.082274453	4.259929172	4.809944723	0.390433785
1554526_at	2.584088898	2.825898674	0.930548084	2.113511885	3.861238562	1.747726677	4.214140392	1.552630992	5.816944303	0.095103345
1554528_at	3.673038164	5.904261795	3.811552196	4.462950718	3.688327236	-0.774623482	2.544377955	4.302028173	4.21857558	0.180511081
1554530_at	2.751183687	3.871106856	3.878327271	3.500205938	3.507670766	0.007464828	3.219606932	3.674011498	3.629393869	0.491564434
1554531_at	5.230059979	4.237679227	7.495616459	5.654451888	5.844901431	0.190449543	6.651447652	6.121890715	4.761365927	0.423238702
1554533_at	3.071728521	5.122497278	2.386559757	3.526928519	5.535347376	2.008418858	5.239139591	5.716955391	5.649947147	0.017425797
1554534_at	4.995251944	4.805721178	4.663089303	4.821354142	4.538727104	-0.282627037	3.913896467	5.121020126	4.58126472	0.196863575
1554536_at	2.521357109	2.638813211	1.206242548	2.122137623	2.672745322	0.5506077	2.813909495	2.487378802	2.71694767	0.109876442
1554537_at	6.583287446	7.673159244	7.437508649	7.231318446	7.549851743	0.318533297	7.711813677	6.762171396	8.175570156	0.252981121
1554538_at	7.989629621	8.005321289	7.987245493	7.994065468	7.815607657	-0.178457811	7.96591303	7.937860072	7.543049869	0.089631721
1554539_a_at	7.940698867	8.471273882	8.158408885	8.190127211	8.867071046	0.676943835	8.792631414	9.011722763	8.796858961	0.002538987
1554540_at	4.483227669	5.067095014	6.075306398	5.208543027	4.078714079	-1.129828948	4.656392968	4.701205067	2.878544201	0.067724204
1554541_a_at	5.917374445	4.488868172	6.747864586	5.718035734	6.118845385	0.40080965	4.918986402	6.398943214	7.038606538	0.310658927
1554542_at	6.962077371	7.358346815	6.561444739	6.960622975	7.233690549	0.273067574	7.126905833	7.721959192	6.852206622	0.193591288
1554543_at	7.091402831	7.604151349	7.36204183	7.352532003	7.200059591	-0.152472412	7.380248575	6.800134107	7.419796092	0.248619304
1554544_a_at	7.814218434	7.789206074	7.243857494	7.615760667	6.861739656	-0.754021011	6.808943981	6.725448063	7.050826924	0.003897689
1554545_at	7.045013994	7.147396732	6.815204993	7.002538573	7.027581177	0.025042604	6.513248629	7.32395137	7.245543531	0.458960561
1554547_at	5.729345648	5.759325952	5.618411436	5.702361012	4.509631594	-1.192729418	4.436872209	6.267118791	2.824903783	0.105735921
1554549_a_at	8.783637163	8.471216625	8.65514854	8.636667443	8.801670035	0.165002592	8.621153397	9.014310478	8.769546229	0.117535839
1554550_at	2.988416043	1.975032874	0.473296579	1.812248499	1.146618304	-0.665630194	0.324410318	2.744065161	0.371379434	0.247697348
1554553_s_at	9.562685194	9.392903429	9.911797314	9.622461979	9.792823637	0.170361658	10.06612874	9.680522619	9.631819552	0.183554178
1554554_at	5.315543482	4.119603378	5.520317866	4.985154909	5.326877616	0.341722707	6.639526705	4.294761946	5.046344196	0.31931406
1554555_a_at	8.669330041	9.154669379	9.124013927	8.982671116	9.274805681	0.292134566	9.313093347	9.304966282	9.206357415	0.040875501
1554556_a_at	8.15212495	7.686429294	6.680449156	7.506334467	8.256220768	0.749886301	8.540099377	8.226399517	8.00216341	0.054870259
1554557_at	7.178470991	6.631100676	7.059617522	6.956396396	7.344095189	0.387698793	6.923898112	7.672307473	7.436079983	0.077270655
1554558_at	8.312748224	8.321208792	7.989396861	8.207784626	8.322959629	0.115175004	8.131041701	8.541021628	8.296815559	0.216563244
1554559_at	5.226916763	6.193036173	7.718009618	6.379320851	6.54078665	0.161465799	6.759094687	5.759659736	7.103605527	0.412636108
1554560_at	2.087148608	5.293889954	6.07807007	4.486369544	3.795104346	-0.691265198	1.702389228	3.630665417	6.052258394	0.328652529
1554564_a_at	6.854242367	5.924737152	6.71194725	6.49697559	4.897875523	-1.599100066	4.023856788	4.495696731	6.174073051	0.021956108
1554565_x_at	4.44865928	4.916566744	4.948091107	4.77110571	3.972880683	-0.798225027	4.477886365	4.201912428	3.238843257	0.033448947
1554566_at	7.474695757	3.392958306	7.732721327	6.20012513	7.811054144	1.610929014	6.935632368	8.007032284	8.49049778	0.124821686
1554568_at	4.128128151	5.540251473	6.385796859	5.351392161	2.772395753	-2.578996408	2.196714077	3.396154366	2.724318817	0.004494678
1554569_a_at	7.721996775	6.972039247	7.047109961	7.247048661	6.419073213	-0.827975448	4.31990333	7.592428041	7.344888267	0.20050569
1554571_at	5.282885601	6.227804409	5.916948217	5.809212742	4.135905891	-1.673306851	4.49269719	4.599122225	3.315898258	0.005013304
1554572_a_at	10.69583891	10.64211839	10.64798046	10.66197925	11.28650813	0.62452888	11.24851971	11.30006445	11.31094024	4.52706E-07
1554574_a_at	9.298750769	9.073836451	9.870830514	9.414472578	9.376042547	-0.038430031	9.722977985	9.156342655	9.248807001	0.441198634
1554575_a_at	4.953609308	6.795182672	4.124352594	5.291048191	6.427592368	1.136544176	7.353238007	7.163823188	4.765715908	0.144814344
1554576_a_at	4.218364283	5.642323524	6.602572814	5.48775354	4.588838066	-0.898915474	4.668918488	4.879890117	4.217705594	0.097818548
1554577_a_at	12.56364734	12.82538286	12.87152751	12.75351924	12.79416247	0.040643233	12.75683323	12.71796746	12.90768672	0.341244949
1554578_at	7.68471956	7.098171918	5.615248531	6.799380003	6.815935551	0.016555548	6.78207256	6.3044176	7.361316492	0.489075121
1554579_a_at	5.528731774	4.550925031	4.722802875	4.934153227	6.186316164	1.252162937	6.735316266	6.235309074	5.588323151	0.010303485
1554580_a_at	6.331292705	7.882652535	7.63805026	7.2839985	5.39843716	-1.88556134	6.867043827	3.923846128	5.404421524	0.034555042
1554582_a_at	4.651822197	6.324897204	2.944299296	4.640339566	5.949859413	1.309519848	6.202840075	5.05018277	6.596555395	0.103580243
1554583_a_at	4.36543326	4.72365462	4.94535052	4.678146133	3.772983031	-0.905163102	3.789400923	3.609439941	3.920108229	0.001204981
1554584_at	7.329939981	5.884999508	7.167461503	6.794133664	6.519684233	-0.274449431	5.660949071	6.791373985	7.106729642	0.313372585
1554586_a_at	6.746574511	7.571151851	6.770707565	7.029477976	7.238642324	0.209164348	7.980189694	7.57469031	6.161046968	0.350442384
1554588_a_at	5.524927974	5.777041006	6.49661299	5.932860657	5.725998366	-0.206862291	5.723124895	5.891058675	5.563811528	0.227945261
1554589_at	6.425877746	7.918991575	5.946414967	6.763761429	6.824289312	0.060527882	7.101202347	7.019364959	6.352300629	0.457170403
1554591_at	7.911942648	7.763902766	7.801539761	7.825795058	7.920490342	0.094695284	7.540564999	8.19460763	8.026298398	0.298882497
1554592_a_at	4.880781385	4.321262567	2.771930007	3.991324653	2.765297507	-1.226027146	4.376037637	2.64336707	1.276487814	0.119485403
1554593_s_at	1.377597497	3.087941163	2.802700647	2.422746436	4.09145456	1.668708125	4.315950875	5.320824299	2.637588507	0.044240399
1554594_at	6.442969999	3.564377232	6.818911831	5.608753021	4.879367112	-0.729385908	6.815640253	3.28681945	4.535641634	0.287887178
1554595_at	9.550120357	9.443454755	9.180080427	9.391218513	9.387153103	-0.00406541	9.716436523	9.221567347	9.22345544	0.490684782
1554597_at	9.679557995	9.049100735	9.771237586	9.499965439	9.476882302	-0.023083136	9.691789812	9.423146891	9.315710204	0.458708321
1554599_x_at	9.464957458	9.677329925	9.22838489	9.456890758	9.14923769	-0.307653068	9.407225985	8.724506483	9.315980602	0.100805855
1554600_s_at	9.134839654	9.50566313	9.286081878	9.308861554	8.90166643	-0.407195124	8.657728319	8.877831472	9.1694395	0.022522091
1554601_at	6.643127602	5.170920582	3.613658756	5.14256898	6.368103843	1.225534863	5.725053957	6.447061699	6.932195873	0.090399545
1554602_at	10.18337526	10.0896308	9.978611812	10.08387262	9.858298332	-0.225574292	9.912347846	9.976299499	9.686247652	0.025862623
1554604_at	6.287380575	6.343363089	6.644158838	6.424967501	6.162946237	-0.262021263	6.370187138	6.438056477	5.680595097	0.146120389
1554606_at	6.312698189	6.310980152	5.344992424	5.989556922	5.729043319	-0.260513603	5.666258909	5.845276757	5.675594291	0.192688398
1554607_at	3.611348025	6.132767338	6.815228291	5.519781218	5.018616898	-0.50116432	4.856100465	6.508430684	3.691319545	0.328730922
1554608_at	8.166028433	7.946711648	8.54779837	8.220179484	7.750044519	-0.470134964	8.156614603	7.810822205	7.28269675	0.064271821
1554609_at	8.310786089	8.181906214	8.06818132	8.186957874	7.643001925	-0.543955949	7.961936092	7.441952977	7.525116707	0.007017516
1554610_at	3.339611219	6.678919229	4.777165506	4.931898651	5.476642123	0.544743472	4.716986329	4.903239468	6.809700573	0.301794319
1554612_at	4.52190213	2.445982287	4.022940725	3.663608381	3.77582064	0.11221226	3.362552602	5.747967021	2.216942298	0.458154489
1554613_a_at	3.721172417	3.267778591	4.863430132	3.950793713	4.091948254	0.141154541	3.338556319	5.199279874	3.738008569	0.414157941
1554614_a_at	5.706388726	6.210118178	6.087166522	6.001224475	6.112325259	0.111100783	5.822025904	6.383909483	6.131040389	0.288094335
1554615_at	7.272711581	5.698406194	3.742275133	5.571130969	6.498952058	0.927821088	6.39447267	6.480077183	6.62230632	0.163980141
1554616_at	7.894048481	7.916959706	6.991012154	7.600673447	7.785746876	0.185073429	8.039456438	7.849567636	7.468216554	0.276535885
1554618_at	5.046819138	4.980950512	5.12102857	5.049599407	6.145371159	1.095771753	6.574060181	4.811325174	7.050728123	0.056491817
1554619_at	1.711860533	6.148213515	5.470125251	4.443399766	4.562884527	0.119484761	5.278127706	3.942356689	4.468169186	0.462253634
1554621_at	6.598797845	6.598378504	5.248392938	6.148523096	7.0310461	0.882523004	6.579956574	7.228962485	7.284219241	0.045204672
1554623_x_at	6.865340847	6.091439251	6.725753045	6.560844381	6.880703539	0.319859158	6.847445017	7.624421965	6.170243636	0.232219702
1554624_a_at	6.201413335	5.75139077	6.297344729	6.083382945	5.280805993	-0.802576952	5.879968898	6.354462254	3.607986827	0.158728528
1554625_at	7.867259278	7.678913956	7.42140591	7.655859715	7.350795642	-0.305064072	7.593976006	7.060616847	7.397794074	0.065735462
1554627_a_at	9.534526861	9.856433024	9.856415087	9.749124991	9.505488882	-0.243636109	9.528454473	9.610376806	9.377635367	0.035289775
1554628_at	9.237891437	9.17110037	9.274640451	9.227877419	9.503648897	0.275771478	9.570595959	9.280174675	9.660176058	0.019484611
1554629_at	2.169258806	3.718396225	3.152313493	3.013322841	4.696735697	1.683412856	5.448649099	5.393034747	3.248523246	0.032540493
1554631_at	7.900637038	7.416213893	6.94074231	7.419197747	7.389198965	-0.029998782	7.533769075	7.473699215	7.160128605	0.454810331
1554633_a_at	3.549664806	4.852940078	3.872225518	4.091610134	6.233609861	2.141999727	6.084882134	6.111637175	6.504310274	0.000811954
1554634_at	5.582495399	4.332350413	5.91446014	5.276435317	4.727223068	-0.54921225	2.941031759	5.915766102	5.324871342	0.27578078
1554635_a_at	6.654910872	5.967015025	6.794616535	6.472180811	4.941606935	-1.530573875	4.337865966	5.052899148	5.434055692	0.003337076
1554636_at	2.071623103	3.442625724	0.39878107	1.971009966	3.275769146	1.30475918	3.337381876	1.648411982	4.84151358	0.137863511
1554637_a_at	7.160230637	6.907891583	7.053477376	7.040533199	6.66555897	-0.374974229	6.823236452	6.267385177	6.906055281	0.044886648
1554638_at	6.698633011	6.978017281	6.345450717	6.67403367	6.282367096	-0.391666573	6.799377669	5.345987631	6.701735989	0.197577658
1554640_at	6.483739404	6.704806569	4.090864154	5.759803376	6.036026484	0.276223108	6.762805988	4.93386366	6.411409804	0.378172142
1554641_a_at	4.991804748	4.378206319	4.928307017	4.766106028	5.137117296	0.371011268	6.361869977	5.133508402	3.915973509	0.285662837
1554642_at	7.331224997	6.215955762	6.771441846	6.772874202	5.87153476	-0.901339442	3.909197571	6.767338044	6.938068664	0.172560443
1554643_at	5.059750502	6.139957965	4.329479959	5.176396142	3.676854088	-1.499542054	6.209589973	2.828173332	1.992798958	0.127173822
1554646_at	7.767890611	6.828310775	7.547166164	7.381122517	7.909957261	0.528834744	8.35078048	7.76711376	7.611977543	0.070619473
1554648_a_at	4.493644557	5.907515646	6.51785394	5.639671381	5.929543481	0.2898721	4.618064296	5.969288981	7.201277165	0.366064358
1554649_at	6.736822481	6.783206076	8.119548622	7.213192393	7.292743925	0.079551532	7.245024843	7.238523308	7.394683624	0.421567831
1554650_a_at	5.101291858	5.390702661	7.170539815	5.887511445	5.513417726	-0.374093718	5.13912839	6.287121399	5.11400339	0.289443296
1554652_s_at	4.332605656	5.618991763	4.270980433	4.740859284	4.690290737	-0.050568547	4.063982189	4.958041041	5.048848981	0.457635574
1554655_a_at	5.919126257	3.038378541	6.494836466	5.150780421	5.857988253	0.707207832	6.565780278	7.112214308	3.895970174	0.29381123
1554657_a_at	3.115466764	4.072379906	3.344566343	3.510804338	5.83698693	2.326182593	4.713062329	6.440766696	6.357131766	0.003516617
1554659_at	5.490607306	7.200020694	6.986706461	6.559111487	7.115857229	0.556745742	7.330136611	6.865556489	7.151878587	0.14195317
1554660_a_at	2.071942223	4.162909814	5.531277325	3.922043121	4.360071605	0.438028484	2.910159673	3.85640655	6.313648591	0.364491198
1554661_s_at	7.503055394	7.772699061	8.08185829	7.785870915	8.209690142	0.423819227	8.25130833	8.169894361	8.207867734	0.015052121
1554662_at	4.338828325	4.13101562	4.400439366	4.290094437	4.977617761	0.687523324	4.311745092	5.431265336	5.189842856	0.032807683
1554663_a_at	6.301006113	2.77278749	1.443129549	3.505641051	3.589947706	0.084306656	1.525044534	4.494782231	4.750016354	0.478537209
1554664_at	6.378957984	6.779941089	6.495560576	6.55148655	6.222596999	-0.328889551	6.858872147	6.080660927	5.728257923	0.159035682
1554665_at	5.934362477	6.205809717	6.333368959	6.157847051	5.486888736	-0.670958315	6.281219255	4.973702545	5.205744407	0.057105701
1554666_at	6.30337247	6.306072995	2.475501144	5.028315536	3.564342946	-1.463972591	2.512602354	4.167861364	4.012565119	0.130508016
1554667_s_at	8.9598385	9.021943817	8.962741665	8.981507994	9.609930515	0.628422521	9.471256083	9.708785239	9.649750222	8.06807E-05
1554668_a_at	3.637100428	5.941019878	4.425980942	4.668033749	4.777410078	0.109376328	4.601931552	4.756781911	4.97351677	0.428029155
1554670_at	7.365388571	7.170093707	7.461439487	7.332307255	7.41166089	0.079353635	7.237807578	7.449202096	7.547972995	0.241708967
1554671_a_at	6.185531934	7.136823618	7.651643836	6.991333129	7.73626319	0.744930061	7.143458131	8.005832428	8.059499011	0.074400074
1554672_at	5.140099737	6.492467412	6.561453875	6.064673675	6.505590598	0.440916924	6.629159931	5.989642186	6.897969678	0.185093416
1554675_a_at	4.920796632	5.484795838	6.187402298	5.530998256	5.544906874	0.013908618	5.386022669	5.420394632	5.82830332	0.48394583
1554676_at	3.773700321	4.363267852	4.170444546	4.102470906	4.20948932	0.107018414	3.529138204	6.471238935	2.628090822	0.458714262
1554677_s_at	8.037235719	7.136844479	6.981312273	7.385130824	7.149876358	-0.235254466	7.74168023	6.886918665	6.821030178	0.27675444
1554678_s_at	11.31198491	11.34181346	11.50630702	11.3867018	11.69844157	0.31173977	11.59547382	11.76865566	11.73119522	0.002788655
1554679_a_at	10.7842866	11.11171262	10.98372163	10.95990695	11.25811172	0.298204773	11.1251525	11.40805804	11.24112463	0.018251891
1554680_s_at	7.731202915	6.384134412	6.55432228	6.889886536	5.792012038	-1.097874498	6.370384312	6.735190338	4.270461463	0.097432957
1554681_a_at	3.281435205	3.021789437	3.580029	3.294417881	3.783846974	0.489429094	3.492820687	3.486380484	4.372339752	0.07086769
1554683_a_at	5.526549059	7.253205765	7.306451942	6.695402255	6.368680267	-0.326721988	6.581184165	6.022905029	6.501951608	0.275145699
1554685_a_at	3.959707766	3.977466711	3.756851663	3.898008713	4.627852542	0.729843828	5.37984605	3.884745523	4.618966052	0.051333778
1554686_at	2.458305942	3.895470989	5.548215757	3.967330896	5.149537449	1.182206553	5.168221418	5.444997498	4.835393432	0.09058061
1554689_a_at	6.587761633	5.947887476	3.874022111	5.469890407	5.610999578	0.141109171	5.737947832	7.17291458	3.922136321	0.448852569
1554690_a_at	4.94155234	7.257457145	6.482530868	6.227180118	4.135377652	-2.091802466	3.873816051	4.296582177	4.235734728	0.007720977
1554691_a_at	8.882837206	8.355004831	8.57779658	8.605212872	8.683981298	0.078768426	8.677342677	8.786984037	8.58761718	0.294828838
1554692_at	5.825676531	6.750973494	7.141570944	6.572740323	6.904231759	0.331491436	6.746969067	6.911637994	7.054088216	0.183779267
1554694_at	5.524805958	4.140285848	3.360364191	4.341818666	4.084677491	-0.257141174	3.276073359	4.693690684	4.284268431	0.3513654
1554696_s_at	11.21659913	11.94767211	11.93105635	11.69844253	11.81279479	0.114352263	11.70579061	11.84045405	11.89213972	0.302132467
1554697_at	4.617535209	3.615355308	4.598854024	4.27724818	3.698262757	-0.578985423	4.000872915	3.785672057	3.3082433	0.067749418
1554699_at	5.927119818	4.280222	6.654688353	5.620676724	5.866329254	0.24565253	5.222099108	6.472507632	5.904381022	0.362674912
1554700_at	6.14335808	3.780205605	2.811922453	4.245162046	2.20525822	-2.039903826	2.002986113	2.602360773	2.010427773	0.030204076
1554701_a_at	7.031719373	8.377758671	7.809339776	7.73960594	7.323432959	-0.416172981	7.33380038	7.352306512	7.284191985	0.129449676
1554702_at	6.008716747	3.992264156	3.591354122	4.530778342	4.176362792	-0.354415549	3.588062444	5.509734536	3.431291397	0.345159725
1554703_at	5.204149363	7.148342852	6.822260111	6.391584109	7.086873102	0.695288993	7.351433647	6.795079021	7.114106637	0.119674403
1554704_at	7.068705955	6.802633723	6.007088063	6.62614258	6.109102593	-0.517039987	5.966586688	6.159675902	6.201045189	0.058689958
1554705_at	3.176265154	3.356411736	3.094464224	3.209047038	2.76796154	-0.441085498	2.890789247	2.812556703	2.600538669	0.003093772
1554706_at	0.1859595	4.973115435	5.432249961	3.530441632	0.973069334	-2.557372298	0.889409153	0.947557245	1.082241605	0.064113477
1554707_at	6.593639159	6.430686757	4.107825148	5.710717021	6.478851233	0.768134212	6.921979705	6.514685241	5.999888753	0.163675113
1554708_s_at	7.095988239	5.904255653	7.563039958	6.85442795	5.317544852	-1.536883098	5.782704131	5.841311795	4.32861863	0.023329443
1554710_at	6.689310942	5.456041353	6.562227216	6.235859837	6.080680226	-0.155179611	5.726716718	5.425392823	7.089931136	0.392556487
1554711_at	4.14946745	3.680329754	3.760052811	3.863283338	3.574771457	-0.288511881	3.667221993	3.468580207	3.588512171	0.039037598
1554712_a_at	6.024635971	5.690293196	6.380902699	6.031943955	6.153363948	0.121419992	6.148236794	5.92078018	6.391074869	0.286843768
1554714_at	3.404412066	2.614134375	4.53212619	3.516890877	3.155085075	-0.361805802	2.654629912	2.881008043	3.929617271	0.276712822
1554715_at	3.28674885	2.583726106	3.156264469	3.008913142	3.269288047	0.260374905	3.619891958	3.028231121	3.159741062	0.15900498
1554716_s_at	6.95074025	4.843867438	4.147799075	5.314135588	4.71879823	-0.595337358	4.319903258	5.826723841	4.009767591	0.256751625
1554717_a_at	4.375466564	4.583890286	6.352171924	5.103842925	4.760790986	-0.343051939	5.954865783	3.263983959	5.063523216	0.350738975
1554719_at	7.124849732	6.075932379	6.94328221	6.714688107	6.336912088	-0.377776019	5.838250741	6.73855871	6.433926812	0.164640342
1554721_a_at	7.414112555	8.0492347	6.289349487	7.250898914	7.598319513	0.347420599	5.639820233	8.495930476	8.659207831	0.361506587
1554722_at	3.503046827	4.22606429	5.113693105	4.280934741	3.651109068	-0.629825673	2.298689951	5.563668946	3.090968306	0.259902387
1554723_x_at	6.449629116	6.667769347	5.208265572	6.108554678	3.685705218	-2.422849461	4.908475281	4.792292285	1.356348087	0.034221128
1554724_at	1.066103807	1.908238833	2.574900066	1.849747569	2.542227424	0.692479855	2.860265702	1.508474679	3.257941891	0.140860571
1554725_at	2.478336038	2.137653631	5.871885238	3.495958302	3.471009152	-0.024949151	3.750722726	2.69096552	3.971339209	0.490987159
1554726_at	0.726805652	2.927733058	5.782229648	3.145589453	3.850358678	0.704769225	5.158978073	5.610091938	0.782006022	0.354028712
1554728_at	3.83177278	3.559987139	2.974824893	3.455528271	3.98105279	0.525524519	3.271084684	3.174881501	5.497192185	0.233854536
1554730_at	5.605699901	6.363002735	6.693867808	6.220856815	6.120277962	-0.100578852	6.525752811	6.905624837	4.929456239	0.433860379
1554732_at	6.57640027	6.46360963	7.670041287	6.903350396	6.173612375	-0.729738021	4.010763995	7.360792074	7.149281056	0.241093176
1554733_at	6.535510554	2.552830764	2.875255031	3.98786545	2.395347909	-1.592517541	2.106326744	1.529684921	3.550032062	0.117676567
1554735_a_at	4.561526566	3.807185405	6.077913874	4.815541948	4.733988451	-0.081553497	4.890332594	4.507041918	4.804590841	0.445626685
1554736_at	3.386452512	5.278981278	4.980019952	4.548484581	4.635299014	0.086814434	4.707757129	4.811917723	4.386222191	0.434870015
1554737_at	6.994876804	6.163559118	6.784396352	6.647610758	5.783174838	-0.86443592	6.662327091	6.042167341	4.645030082	0.085493882
1554739_at	3.095001122	2.574598087	3.447015643	3.038871617	4.51423308	1.475361462	2.676609418	5.574408486	5.291681335	0.062301519
1554740_a_at	7.755649303	7.922861834	7.70203428	7.793515139	7.350293925	-0.443221214	7.223447908	7.526976477	7.300457391	0.002675789
1554741_s_at	8.098615028	8.856460109	8.946846535	8.633973891	8.830391654	0.196417763	8.722818951	8.987916196	8.780439814	0.220569385
1554742_at	6.502114082	6.150073135	6.327637781	6.326608333	5.260773093	-1.06583524	5.52227217	4.415488023	5.844559086	0.017584801
1554743_x_at	5.642242412	6.46613121	6.741662829	6.283345484	5.88793923	-0.395406253	6.523462987	7.279083647	3.861271057	0.341045992
1554744_at	3.55116726	6.370565216	5.060154868	4.993962448	4.367831484	-0.626130964	5.304306138	5.742837169	2.056351144	0.310310411
1554745_at	4.842290656	6.196682829	6.750022109	5.929665198	6.744979974	0.815314776	6.703804786	6.375732907	7.155402229	0.085542109
1554747_a_at	9.549157615	9.931522331	9.716884679	9.732521542	9.771036914	0.038515373	9.489598439	9.865342555	9.958169749	0.404687815
1554748_at	5.361759951	4.309742061	5.401559669	5.024353894	5.32632419	0.301970296	5.468257179	5.25973026	5.25098513	0.183759836
1554749_s_at	5.832120717	7.246740918	6.195837141	6.424899592	5.678686129	-0.746213463	5.722699104	5.984756484	5.3286028	0.056610901
1554751_at	5.610434915	5.072766072	2.698230469	4.460477152	3.637994311	-0.822482841	1.712455897	3.814894744	5.386632292	0.255566162
1554752_a_at	5.262697018	3.695856927	4.687568318	4.548707421	4.711321147	0.162613726	4.864938807	4.332699339	4.936325296	0.35555794
1554755_a_at	6.665160947	7.037117418	6.174945315	6.625741227	6.746667321	0.120926094	7.194127047	6.672715944	6.373158972	0.346828603
1554757_a_at	6.460473437	5.340948622	7.073031033	6.291484364	6.294487675	0.003003311	5.786364749	6.932043538	6.165054739	0.497762
1554758_a_at	4.253714001	6.399393042	5.319505657	5.324204233	4.923586905	-0.400617329	4.778495838	4.031576917	5.960687959	0.295819508
1554759_at	4.109421027	7.054165902	5.033729953	5.399105627	4.763937183	-0.635168444	4.077583419	4.07730427	6.13692386	0.261818957
1554761_a_at	6.799578472	7.622639208	7.419661776	7.280626485	7.401675265	0.12104878	7.19063368	7.288369357	7.726022759	0.323538542
1554762_a_at	7.385869426	7.566957455	7.856879106	7.603235329	7.406544464	-0.196690865	7.710372135	6.924894766	7.584366491	0.219346071
1554763_at	4.085770975	6.396288342	7.184815169	5.888958162	5.205068073	-0.683890089	7.034011647	4.043613428	4.537579145	0.280287613
1554764_a_at	5.487867585	2.803723	4.776724668	4.356105084	1.704187069	-2.651918015	1.645309111	1.915264831	1.551987266	0.005636074
1554765_a_at	4.104931056	1.928402143	6.314335151	4.11588945	5.682531585	1.566642135	5.647562136	5.537294989	5.86273763	0.100148431
1554766_s_at	3.783617033	5.619716044	2.522973437	3.975435505	5.435158826	1.459723321	4.643544943	6.708215421	4.953716113	0.08763139
1554767_s_at	8.232005641	7.920525441	8.460563612	8.204364898	8.041374944	-0.162989954	7.861068963	7.941426278	8.321629591	0.199476757
1554768_a_at	10.93808868	11.2063047	11.43761094	11.19400144	11.50755878	0.313557337	11.37761632	11.55678438	11.58827563	0.032219867
1554769_at	7.836516996	7.872565044	7.414705049	7.70792903	8.004905086	0.296976056	8.304968052	8.065128424	7.644618782	0.101639574
1554770_x_at	8.194477917	7.601886738	7.872340499	7.889568385	7.851638265	-0.03793012	7.89333873	7.761192835	7.900383229	0.404113547
1554771_at	4.980061638	5.767015679	3.322750177	4.689942498	4.441442127	-0.248500371	4.293159079	3.101964492	5.929202809	0.39817038
1554772_at	7.252297394	6.060658568	5.456632553	6.256529505	6.02645435	-0.230075155	6.468003647	5.205774544	6.405584858	0.348940785
1554773_at	3.606209983	3.191571136	4.04944534	3.615742153	3.49111718	-0.124624973	3.212157965	3.293961779	3.967231795	0.34167697
1554774_at	7.558830457	6.710416313	4.669295682	6.312847484	5.853168664	-0.45967882	4.516328063	6.726029705	6.317148224	0.318367848
1554776_at	6.23570114	4.28596587	5.321190672	5.280952561	2.757420717	-2.523531843	3.207408167	2.593071411	2.471782574	0.002114903
1554777_at	5.117309023	2.549483453	4.798618976	4.155137151	4.541582467	0.386445317	5.433817004	3.106296297	5.084634101	0.344070414
1554778_at	1.761323573	4.495991525	5.259315149	3.838876749	3.50358538	-0.335291369	4.018214534	1.487742131	5.004799476	0.399452703
1554779_s_at	5.004799334	5.424126913	6.237420391	5.555448879	5.387389049	-0.16805983	5.98183422	5.414934296	4.765398631	0.353447412
1554780_a_at	9.765424202	9.697088214	10.18056392	9.881025445	9.712667004	-0.168358441	9.307790824	9.946432465	9.883777724	0.231432483
1554781_at	6.555538317	5.820242881	4.760049624	5.711943607	5.569983767	-0.141959841	6.153290908	5.204170231	5.352490161	0.394117955
1554782_at	5.272826972	5.53487833	6.294403168	5.700702823	5.623831257	-0.076871566	5.835486244	5.671491072	5.364516456	0.397721163
1554783_s_at	4.282276497	3.26097166	3.150319592	3.564522583	4.175621365	0.611098782	4.951321511	2.143936501	5.431606082	0.265656298
1554784_at	6.836583828	4.918788969	5.778749572	5.844707456	4.642167486	-1.20253997	6.669486763	5.026571436	2.23044426	0.177312868
1554785_at	3.205087516	2.700051236	6.373896823	4.093011858	3.141281445	-0.951730413	1.731152184	5.28635807	2.406334082	0.252454386
1554786_at	5.770165862	5.895455738	6.044120738	5.903247446	6.01745395	0.114206504	6.816257855	6.512336555	4.72376744	0.421868591
1554787_at	3.527066832	3.985834027	5.881013319	4.464638059	4.362373223	-0.102264836	3.190012154	6.605637169	3.291470347	0.465260934
1554789_a_at	6.072597034	5.864098413	6.445825449	6.127506965	5.399820316	-0.727686649	6.641449448	6.839728982	2.718282519	0.274285955
1554790_at	5.605589398	3.760419904	6.303493974	5.223167759	4.361470777	-0.861696982	4.383120065	5.103180886	3.598111379	0.145900073
1554791_a_at	5.838617115	6.048816165	5.211564554	5.699665945	5.091809047	-0.607856898	3.75658586	5.990460758	5.528380523	0.181379231
1554793_at	5.19356228	5.405434464	2.316802262	4.305266335	5.295527989	0.990261653	5.049561787	5.329282111	5.507740068	0.145955985
1554794_a_at	7.436495287	6.291813959	6.531369823	6.753226356	7.315029085	0.561802729	7.676051678	7.011585849	7.257449728	0.076564108
1554795_a_at	5.389988892	5.627913982	4.385197659	5.134366844	4.777004198	-0.357362646	4.629354213	5.187630458	4.514027924	0.185076844
1554796_at	6.879254576	6.479487185	6.861362139	6.740034633	6.546840987	-0.193193646	6.332646728	6.512828013	6.79504822	0.136289392
1554797_at	5.78201572	3.785916912	6.146763298	5.238231977	5.403572747	0.16534077	5.324134183	5.815801947	5.070782111	0.403305881
1554798_at	5.268214528	5.36395342	5.709152314	5.447106754	6.148562626	0.701455872	6.031503334	5.446538639	6.967645906	0.064899186
1554800_at	8.008456286	7.544804056	7.358752416	7.637337586	7.684380497	0.047042911	7.741155281	7.596199219	7.715786991	0.394051312
1554801_at	7.044097667	7.056701854	7.023376252	7.041391924	5.569965739	-1.471426185	4.784058449	5.51998816	6.405850608	0.00664434
1554803_s_at	5.501612982	3.690236262	6.496539192	5.229462812	5.366595049	0.137132237	6.333131329	4.763702445	5.002951373	0.435268265
1554804_a_at	9.003934781	8.751208818	8.494414602	8.749852734	7.61530152	-1.134551213	7.182704105	7.563281776	8.09991868	0.003318282
1554805_at	7.158537343	7.274198897	7.08725179	7.173329343	7.471248811	0.297919468	7.573111059	7.443267281	7.397368094	0.00266541
1554806_a_at	9.472716229	9.2774626	9.706456554	9.485545128	9.108333222	-0.377211905	8.861585129	9.325092802	9.138321736	0.028506389
1554807_a_at	8.778934191	8.578795622	8.619527395	8.659085736	8.81893801	0.159852274	8.705284991	8.979454087	8.772074953	0.060921661
1554808_at	5.498423716	1.473409801	2.614567763	3.195467093	3.74427013	0.548803037	4.009821289	3.04992211	4.173066992	0.310799673
1554809_at	8.369537072	8.220364943	8.11464125	8.234847755	8.841421451	0.606573696	8.877098351	8.866269146	8.780896857	0.000136384
1554810_at	1.50431602	1.830991747	2.335832058	1.890379942	3.107548632	1.217168691	2.916320889	2.637617719	3.768707289	0.008781736
1554812_at	4.705548223	4.867366279	5.249910621	4.940941708	4.7809205	-0.160021208	2.303764607	5.301703596	6.737293297	0.445061604
1554813_at	7.233237584	1.728064509	5.056643342	4.672648478	5.18612462	0.513476142	3.86938066	5.936539116	5.752454085	0.368745129
1554814_at	5.984620888	3.77140323	7.00942867	5.588484263	5.044110473	-0.54437379	4.537507764	5.86366586	4.731157794	0.279712646
1554816_at	4.98223609	5.596135546	4.172995916	4.917122517	4.753221849	-0.163900669	5.520357874	2.481675346	6.257632326	0.439692155
1554818_s_at	4.423552683	4.368471872	4.242581398	4.344868651	4.465729888	0.120861237	4.755785199	4.183455865	4.4579486	0.221780798
1554819_a_at	6.983391305	5.673608104	4.066943566	5.574647658	5.776626551	0.201978893	4.504329308	5.866177913	6.959372432	0.417667465
1554820_at	5.707063634	2.945312125	5.464603274	4.705659678	3.423791768	-1.28186791	5.482589697	1.889537211	2.899248396	0.159835711
1554821_a_at	6.504691064	5.230638379	5.719837652	5.818389032	3.489911277	-2.328477755	2.79724105	4.551667316	3.120825464	0.004035162
1554822_at	5.198716723	4.50926829	6.309481656	5.339155556	6.113238096	0.77408254	6.150406648	6.091271175	6.098036465	0.069076688
1554824_at	6.28960848	6.325451449	6.674938966	6.429999632	6.311596842	-0.11840279	6.607981364	6.11920005	6.207609112	0.24944025
1554825_at	2.692692098	3.542618642	3.85986332	3.36505802	3.863025405	0.497967385	3.587258323	3.725655522	4.27616237	0.101761774
1554826_at	5.161354699	6.230726542	7.691232546	6.361104596	5.217055387	-1.144049209	3.825350303	5.196279075	6.629536783	0.132986895
1554827_a_at	5.33574529	4.783803399	4.735455257	4.951667982	4.526707208	-0.424960774	4.58506457	4.874931522	4.120125531	0.071350936
1554828_at	6.266643239	6.227649857	6.482492244	6.325595113	4.681215992	-1.644379121	4.523778554	5.874907898	3.644961524	0.014908512
1554830_a_at	6.717495171	5.601950403	6.727142948	6.348862841	7.171164419	0.822301578	7.218188105	7.016381004	7.278924148	0.024890585
1554831_x_at	5.921761222	2.032004053	4.941365236	4.298376837	4.754342617	0.45596578	5.926229502	5.765839622	2.570958727	0.373575588
1554833_at	4.706326739	6.925826306	4.025950741	5.219367929	4.941017906	-0.278350023	4.006792552	6.633970789	4.182290376	0.397903406
1554834_a_at	6.747312228	5.279991558	4.325817293	5.45104036	6.274767676	0.823727316	6.987519511	4.007107131	7.829676386	0.250279762
1554835_a_at	2.977094725	5.637154089	4.608065657	4.407438157	5.54644111	1.139002953	5.979357912	4.566661878	6.093303539	0.098878728
1554836_at	2.919342765	3.820536801	4.095970939	3.611950168	4.718415942	1.106465773	3.630372295	3.640036658	6.884838872	0.149199445
1554837_a_at	7.163956949	7.027749981	6.964422353	7.052043094	5.804738924	-1.24730417	7.118652198	6.273933088	4.021631486	0.084194368
1554839_at	8.924420821	8.862718036	8.641295629	8.809478162	8.597115743	-0.212362419	9.153163344	8.212911698	8.425272188	0.216183919
1554840_at	6.119285541	6.621948932	6.014586299	6.251940257	6.928272749	0.676332492	6.650218389	7.024755992	7.109843867	0.009171504
1554841_at	6.232694748	6.282449435	7.423546074	6.646230086	7.258125377	0.611895291	7.196300605	7.400555004	7.177520521	0.061811455
1554842_at	6.374258265	5.703943598	6.72834473	6.268848864	5.780296793	-0.488552071	5.123040294	5.870336902	6.347513184	0.132813995
1554844_at	5.742137979	6.425857958	4.837749262	5.668581733	6.015026896	0.346445163	5.725413508	6.406826095	5.912841085	0.223850379
1554846_at	5.370283464	5.433578391	5.29638765	5.366749835	5.082573083	-0.284176752	6.542232999	3.886485664	4.819000585	0.340485458
1554847_at	6.941803395	5.312624101	3.849662263	5.36802992	4.638319416	-0.729710503	4.406671218	3.836159439	5.672127592	0.220970926
1554849_at	4.384653176	4.263969968	3.393515247	4.01404613	3.883600097	-0.130446034	4.210169421	4.838877597	2.601753272	0.420263068
1554850_at	6.342991191	6.748424859	5.103495873	6.064970641	5.704275809	-0.360694832	4.699678624	6.833192955	5.579955847	0.304899877
1554852_a_at	7.583857456	7.382616124	6.823291182	7.263254921	7.41083958	0.147584659	7.387560826	7.268348387	7.576609526	0.251540104
1554853_at	2.636119629	1.534685156	2.983406097	2.384736961	2.847232291	0.46249533	2.407433221	2.450070404	3.684193247	0.201377504
1554855_at	2.22430443	3.463632296	2.53316868	2.740368469	3.221947652	0.481579183	2.63521173	3.324937631	3.705693594	0.145055801
1554857_at	6.779271854	6.727177738	7.006409358	6.83761965	6.215903848	-0.621715802	5.179662347	7.308906423	6.159142774	0.142638041
1554860_at	7.380280736	6.760972375	7.088671773	7.076641628	6.697167099	-0.379474529	6.770644978	6.720101016	6.600755304	0.029303451
1554862_at	3.242642016	3.919817407	2.827488445	3.329982623	2.441170693	-0.88881193	1.879068929	2.444318882	3.000124267	0.033182164
1554863_s_at	5.702779974	4.517038108	3.432946924	4.550921669	4.495984852	-0.054936816	4.764717047	5.647218915	3.076018595	0.475078407
1554864_a_at	4.223397019	2.972671876	4.370530294	3.855533063	4.409455718	0.553922655	4.057758827	3.992344219	5.178264109	0.155352159
1554865_at	5.742837113	6.225038805	4.406232598	5.458036172	3.912670361	-1.545365811	5.598720764	3.061612892	3.077677427	0.062497945
1554866_at	5.98583137	6.048063415	6.203986188	6.079293658	5.601730526	-0.477563131	5.006982095	5.99381841	5.804391074	0.062109938
1554867_a_at	4.151093348	4.717069549	3.963486542	4.27721648	4.968839368	0.691622888	5.932932664	4.316898198	4.656687242	0.093716892
1554868_s_at	10.5289601	10.57286819	10.81172315	10.63785048	10.65874173	0.02089125	10.56597728	10.73906677	10.67118114	0.407515909
1554869_at	7.935152499	8.1150409	8.463313792	8.171169064	7.212073677	-0.959095387	7.001402169	7.327106309	7.307712553	0.000848732
1554871_at	6.295357489	5.055232813	4.753630541	5.368073614	5.482305492	0.114231878	5.562379153	6.000235735	4.884301588	0.410507302
1554872_a_at	4.514486391	5.606418334	5.860341092	5.327081939	6.153656493	0.826574554	5.097004775	6.76355827	6.600406434	0.100782175
1554873_at	6.160893922	6.391916609	6.053269336	6.202026622	5.327964714	-0.874061909	6.405698122	3.814537786	5.763658233	0.120470148
1554874_at	2.888831418	4.613905843	3.68905048	3.730595914	3.87996259	0.149366677	2.60619116	6.453363836	2.580332775	0.451050765
1554875_at	6.221039519	3.002561205	4.934415577	4.719338767	4.835019201	0.115680434	5.579809042	5.243780423	3.681468138	0.452568956
1554876_a_at	6.432130977	5.925592231	2.645645636	5.001122948	6.110686082	1.109563134	6.229697135	5.60723767	6.49512344	0.162523658
1554878_a_at	6.371121836	7.171495624	7.146722475	6.896446645	7.079601803	0.183155158	6.8260595	6.788673291	7.624072618	0.294049694
1554880_at	8.107910545	6.210438917	8.281953543	7.533434335	7.830012702	0.296578367	7.958314987	8.396367732	7.135355387	0.330147928
1554882_at	5.910627674	6.336576199	7.620481493	6.622561789	6.623382186	0.000820397	6.645144487	6.728652655	6.496349416	0.499281911
1554883_a_at	8.349834863	8.291959659	8.152059987	8.26461817	8.59200102	0.32738285	8.206716299	8.98020124	8.58908552	0.075441009
1554884_at	5.871861952	2.172610167	1.130226096	3.058232738	2.298182053	-0.760050686	3.083450984	1.952550959	1.858544215	0.284542536
1554885_a_at	7.182391239	6.8045255	6.242424666	6.743113802	6.688640658	-0.054473144	6.233843073	7.134476535	6.697602366	0.434843169
1554886_a_at	6.93243429	6.652462428	6.208815554	6.597904091	7.410960844	0.813056754	7.226860638	7.393066983	7.612954912	0.004795283
1554887_at	6.503166339	6.728432656	6.422558192	6.551385729	7.722429004	1.171043275	7.597518317	8.021385841	7.548382855	0.000252391
1554889_at	5.280000375	3.958802584	5.200056159	4.812953039	4.239188769	-0.57376427	1.70895793	6.187989105	4.820619272	0.321628565
1554890_a_at	8.184961795	7.978794395	8.344461139	8.169405776	8.155734625	-0.013671152	7.978963762	8.1244928	8.363747312	0.459870726
1554891_at	4.288263328	3.2831845	4.360459382	3.977302403	3.376903654	-0.60039875	3.129513421	3.916400555	3.084796985	0.082011427
1554892_a_at	6.533182072	6.764043655	6.014879388	6.437368372	5.731928744	-0.705439628	6.199676123	5.960356232	5.035753877	0.049969763
1554894_a_at	10.32909861	10.39462514	10.28236684	10.33536353	10.37084811	0.035484583	10.35576405	10.21239901	10.54438128	0.346688795
1554895_a_at	3.340295779	2.803801499	2.841469282	2.995188853	4.078587127	1.083398274	4.715874268	3.639469007	3.880418107	0.008569518
1554897_s_at	3.706699243	6.484142528	5.126379463	5.105740411	3.769089166	-1.336651246	3.089756832	4.750316714	3.467193951	0.076085074
1554899_s_at	3.553289473	5.39430149	3.06477332	4.004121428	3.284239896	-0.719881531	1.217575765	3.159204694	5.47593923	0.285583616
1554901_at	5.431148718	6.197230898	6.229641797	5.952673804	5.961061126	0.008387322	6.093355147	4.757203664	7.032624567	0.494639451
1554903_at	4.931581559	4.519605017	5.538973167	4.996719914	6.06539432	1.068674406	5.567993586	5.706980591	6.921208784	0.029058253
1554905_x_at	7.058229877	7.454545964	5.614777377	6.709184406	6.764783895	0.055599489	7.086962431	8.065780625	5.141608629	0.475414321
1554906_a_at	7.505840291	7.273456605	6.880458934	7.21991861	7.170256131	-0.049662479	7.75348201	7.070762816	6.686523568	0.437995215
1554907_a_at	6.897165449	7.0131314	6.177005236	6.695767362	6.810032685	0.114265323	6.73682569	7.032241241	6.661031123	0.326006113
1554908_at	2.447432046	2.263077118	2.921596751	2.544035305	4.223271974	1.679236669	3.721353974	3.69493787	5.253524078	0.007444675
1554909_at	5.664407082	5.32196045	6.17731279	5.721226774	5.487025984	-0.23420079	4.126044161	6.031926077	6.303107715	0.358329982
1554910_at	3.214027054	2.750662645	3.042521467	3.002403722	3.269096626	0.266692904	2.808443248	5.568275303	1.430571328	0.402457117
1554911_at	7.571545517	6.989954775	7.085525772	7.215675355	6.530449997	-0.685225358	6.938836979	6.956302813	5.696210199	0.065661522
1554912_at	4.702751932	2.011006576	3.726596193	3.480118234	4.413366949	0.933248716	3.865288355	3.724856034	5.649956459	0.158006086
1554914_at	6.002942765	5.050941864	6.997726148	6.017203592	6.603383587	0.586179995	6.850660855	5.952184115	7.007305792	0.165533223
1554915_a_at	7.732655366	7.835109228	8.07497764	7.880914078	8.377251615	0.496337537	8.04032242	8.630184792	8.461247632	0.016353228
1554916_a_at	5.600943386	6.472959609	6.179339369	6.084414121	5.625767421	-0.4586467	4.546185401	6.561524513	5.76959235	0.215322255
1554918_a_at	7.130592981	7.030900945	6.918008177	7.026500701	7.065912091	0.03941139	7.130254677	6.689496559	7.377985037	0.415889615
1554919_s_at	7.262776368	7.536923585	6.713510663	7.171070205	7.081132276	-0.08993793	7.028267162	7.704141227	6.510988438	0.404499567
1554920_at	1.706778666	5.536286736	5.065828676	4.102964693	0.710372468	-3.392592225	4.216154706	0.035600326	-2.120637629	0.063446933
1554921_a_at	4.206449811	4.383600348	2.474977796	3.688342652	4.731039324	1.042696672	2.605693	6.654404171	4.9330208	0.19450691
1554922_at	1.886709151	5.095007723	5.672730422	4.218149099	4.698966313	0.480817214	4.640684696	4.374136946	5.082077296	0.325516372
1554923_at	5.638111482	2.579604122	2.133249384	3.450321663	3.429258702	-0.021062961	2.950638934	3.602183724	3.734953447	0.491527209
1554927_at	4.608942569	4.33980297	4.514058067	4.487601202	4.545738234	0.058137032	4.788752184	4.612672353	4.235790165	0.358519328
1554929_at	4.300790852	5.566235687	5.205868812	5.02429845	3.047081083	-1.977217368	3.403158286	2.90922684	2.828858122	0.001190298
1554930_a_at	10.55926551	10.60649517	10.60561043	10.59045704	10.21808949	-0.372367547	10.04636495	10.31653366	10.29136986	0.001913295
1554931_at	3.535375446	2.539362813	4.206414939	3.427051066	3.995623477	0.568572411	2.967625968	4.443273962	4.5759705	0.190370068
1554932_at	3.058963757	1.789432137	2.23081029	2.359735395	2.61996216	0.260226765	2.883186217	3.441013638	1.535686625	0.332603066
1554933_at	5.393043023	3.865402655	6.352548056	5.203664578	5.547186184	0.343521606	5.844662908	5.439169279	5.357726365	0.301376876
1554934_at	7.39010238	6.179840183	6.24493862	6.604960394	4.72910357	-1.875856825	5.957614864	2.785950578	5.443745267	0.043855119
1554937_x_at	5.329986128	5.477991851	5.73971795	5.515898643	6.466607622	0.950708979	7.586203145	4.661672663	7.151947059	0.135591435
1554938_a_at	2.811061119	3.093186761	3.36098375	3.088410543	3.872307858	0.783897315	4.668543905	3.579463843	3.368915826	0.041365859
1554940_a_at	3.773422571	3.686772139	4.958006939	4.13940055	3.674880803	-0.464519747	3.433755262	3.65966983	3.931217316	0.128737733
1554941_at	6.57493349	2.733168574	4.539688359	4.615930141	5.376722151	0.76079201	5.939581255	5.358234375	4.832350823	0.233355724
1554942_a_at	3.679853974	6.115121496	7.312909058	5.702628176	6.517690919	0.815062743	7.019855436	7.460872994	5.072344328	0.243128049
1554943_at	6.969739516	6.590136511	6.64095474	6.733610256	6.56718951	-0.166420746	7.350830082	6.177721725	6.173016723	0.323839072
1554945_x_at	7.067334113	7.540420252	6.237266512	6.948340292	5.243961076	-1.704379216	3.698152391	6.68450152	5.349229317	0.041692818
1554946_at	3.236611542	1.87538118	1.934481696	2.348824806	4.030050295	1.681225489	2.214561084	3.894164256	5.981425545	0.074184472
1554947_at	3.352422407	5.230332609	5.396541414	4.659765477	4.448154443	-0.211611034	1.987451612	5.809487706	5.54752401	0.431676288
1554948_at	8.436298333	8.945485972	7.993711709	8.458498671	7.715186655	-0.743312016	7.550146111	8.065680509	7.529733345	0.020783797
1554949_at	4.879712357	3.760925934	3.555814943	4.065484411	4.280801216	0.215316804	3.437570357	4.925959679	4.478873611	0.343654447
1554950_at	5.533121769	7.447431292	7.678280798	6.886277953	6.921445454	0.035167501	6.822716985	6.939426568	7.00219281	0.476617722
1554951_at	2.08768953	5.783443171	3.362041157	3.744391286	6.382275748	2.637884462	6.229130835	6.764809909	6.152886501	0.017618834
1554952_s_at	6.059156647	5.176792736	4.71015271	5.315367364	6.915870833	1.600503469	7.526059393	6.394959992	6.826593114	0.006886957
1554953_a_at	6.567750285	4.689834789	4.938615052	5.398733375	5.642949946	0.244216571	4.664326324	6.096767907	6.167755607	0.359393703
1554954_at	5.550510569	4.597254039	3.295806873	4.481190494	5.877690947	1.396500453	5.08427333	5.821769511	6.727029999	0.04685407
1554957_at	4.810739638	5.958777656	6.379856248	5.716457847	6.31560929	0.599151443	7.148744916	5.733296116	6.064786838	0.155123639
1554958_at	6.585715398	6.818069815	5.596723978	6.333503064	6.04947374	-0.284029324	4.711622643	6.434258484	7.002540092	0.341516162
1554960_at	5.423058187	4.000928329	2.933771995	4.119252837	3.782306828	-0.336946009	3.280319359	3.663144045	4.403457079	0.316540469
1554961_at	3.880077339	3.393250407	3.166770565	3.48003277	4.281454142	0.801421372	4.433214933	4.967675285	3.443472209	0.05499286
1554962_a_at	6.857881013	7.738342841	6.336149652	6.977457835	7.184837459	0.207379624	7.836572566	6.85805558	6.859884231	0.327784188
1554963_at	2.960573279	5.704245633	4.812365347	4.492394753	3.289945251	-1.202449502	2.179894033	3.774284706	3.915657013	0.101427001
1554964_x_at	5.125143665	2.651863742	4.092042649	3.956350019	2.443141754	-1.513208265	2.476367813	2.462328867	2.390728581	0.026583982
1554965_at	6.113170715	3.485621489	4.939166061	4.845986088	6.35818907	1.512202982	6.651527401	6.335728619	6.087311191	0.033801474
1554966_a_at	6.527204281	5.229478076	6.410485161	6.055722506	5.739629996	-0.31609251	4.001597315	6.672961952	6.544330721	0.355567847
1554967_at	6.178218178	6.857440844	3.631975083	5.555878035	5.540088038	-0.015789997	6.430880911	4.455958561	5.733424643	0.493712504
1554969_x_at	6.939226408	6.59836509	6.194764386	6.577451961	6.698401083	0.120949121	6.398835492	6.731943036	6.96442472	0.308047735
1554970_at	3.230395025	2.630683869	3.013240647	2.958106514	2.901275094	-0.05683142	3.154752727	2.930736219	2.618336336	0.391789297
1554971_at	6.85278735	3.876538004	4.669704477	5.133009944	3.713817284	-1.419192659	3.911022339	3.173853197	4.056576317	0.064018119
1554972_at	7.332788915	6.128638362	7.415177234	6.95886817	6.902219934	-0.056648237	7.179644974	7.48781224	6.039202587	0.457679061
1554973_a_at	5.849836616	7.625920072	6.585973678	6.687243455	7.064947326	0.37770387	6.893773089	7.830714969	6.470353919	0.260199995
1554974_at	4.125943819	5.680420113	5.515664148	5.107342693	5.60478597	0.497443276	5.187883502	4.989248684	6.637225723	0.222107556
1554976_a_at	2.187950842	3.329155807	3.157674019	2.891593556	2.903712304	0.012118748	1.908051193	3.7793801	3.023705619	0.491533132
1554977_at	8.314342101	8.452038768	8.065040953	8.277140607	8.625038851	0.347898244	8.614655188	9.039137765	8.221323601	0.086605337
1554978_at	6.91035227	6.090545306	5.919441965	6.306779847	6.450998935	0.144219088	6.180019428	7.973152129	5.199825247	0.425173854
1554980_a_at	8.496155938	7.699298169	8.710935371	8.302129826	8.614725395	0.312595569	8.920560616	8.466312662	8.457302906	0.163266456
1554981_at	1.184003372	5.412907069	2.512598801	3.036503081	2.737756082	-0.298746999	2.750027876	0.7109422	4.752298169	0.421362994
1554982_a_at	2.345282969	4.415027263	2.48522414	3.081844791	2.009957328	-1.071887462	1.847200564	2.998818897	1.183852524	0.096646796
1554983_at	5.219668827	5.684218904	6.629263114	5.844383615	5.003648573	-0.840735042	5.509127478	4.456874081	5.044944161	0.054114325
1554984_a_at	7.391700709	6.825051325	4.925779296	6.380843777	5.227235862	-1.153607915	4.347723928	4.679614028	6.65436963	0.120445249
1554985_at	8.247751339	7.477204139	8.000069689	7.908341722	7.747719343	-0.160622379	8.014699925	7.573339419	7.655118685	0.250240696
1554986_a_at	6.7913345	7.011013746	6.82375346	6.875367235	6.597759492	-0.277607743	6.692373035	6.247399088	6.853506353	0.073737263
1554987_at	7.614242229	6.994017297	7.540731138	7.382996888	7.524943574	0.141946686	7.482579002	7.541337059	7.550914662	0.214027764
1554988_at	1.887922368	5.153316125	5.100745218	4.047327904	3.460908006	-0.586419898	3.084988526	2.945046581	4.35268891	0.287452146
1554989_at	3.980849596	6.699270205	6.72614499	5.802088264	5.374040537	-0.428047727	5.864596989	5.986268184	4.271256437	0.325638932
1554992_at	5.083030876	4.173546716	6.175216744	5.143931445	5.540623435	0.39669199	4.627597518	5.766391341	6.227881446	0.277261423
1554994_at	2.525950904	6.11523035	5.34536211	4.662181121	2.86334484	-1.798836281	1.447216624	4.215334087	2.927483809	0.086417884
1554996_at	2.16917421	5.505213113	5.835685796	4.503357706	2.300542335	-2.202815372	3.04074632	1.967921668	1.892959016	0.042467112
1554997_a_at	3.31938298	3.116020059	0.763119623	2.399507554	3.032480303	0.632972749	2.9589538	5.193835992	0.944651117	0.315055012
1554999_at	4.901380118	3.188503785	3.686336137	3.92540668	5.165173693	1.239767013	4.162238011	6.267147409	5.066135658	0.060499663
1555000_at	6.869209909	5.041704943	6.962151221	6.291022024	5.103493747	-1.187528278	6.351096467	4.175252522	4.784132251	0.087905648
1555001_at	6.744328579	5.522034073	2.811149294	5.025837315	5.770468156	0.74463084	6.04268534	5.061167325	6.207551802	0.248542308
1555002_at	6.229123652	5.872094413	2.250493666	4.78390391	2.13532363	-2.648580281	0.602484372	4.684157119	1.119329398	0.070001264
1555003_at	4.531559549	4.689271222	4.026880209	4.41590366	4.340803554	-0.075100106	4.089159777	3.517381206	5.415869678	0.443156056
1555004_a_at	7.028828674	5.853437952	6.590305026	6.490857217	6.588765759	0.097908541	6.624912853	6.547483919	6.593900504	0.373655482
1555006_at	4.417717077	2.577169011	6.394492355	4.463126148	4.341623669	-0.121502478	4.473792356	4.424447352	4.1266313	0.450394707
[truncated: 52,614 more rows]
