# Supplementary material for: Inference of hierarchical regulatory network of estrogen-dependent breast cancer through ChIP-based data
Source: BMC Syst Biol. 2010 Dec 17;4:170. doi: 10.1186/1752-0509-4-170 (PMC3012048; doi:10.1186/1752-0509-4-170)
Supplement: Additional file 14 — Table S8. Fisher exact test of the significance of overlapped genes in Figures 1A and 5A. [file 1752-0509-4-170-S14.XLS]

## Sheet: Sheet1
	peak overlap	peak and gene expression overlap
MCF7 ChIP-seq (figure 1A)	4.22e-268	6.06e-14
MCF7 ChIP-PET (figure 1A)	1.16e-157	1.21e-22
MCF7 ChIP-chip (figure 1A)	3.35e-321	3.31e-23
MCF7 ChIP-seq and ChIP-PET (figure 1A)	7.68e-226	1.13e-64
MCF7 ChIP-seq and ChIP-chip (figure 1A)	6.38e-242	2.52e-60
MCF7 ChIP-PET and ChIP-chip (figure 1A)	6.94e-265	1.56e-67
MCF7-T ChIP-seq (figure 5A)	1.02e-48	2.47e-162
MCF7-T and MCF7 ChIP-seq (figure 5A)	9.84e-60	6.67e-15
